# Supplementary material for: Reconstitution of SPO11-dependent double-strand break formation
Source: bioRxiv. 2024 Nov 21:2024.11.20.624382. Preprint. [Version 1] doi: 10.1101/2024.11.20.624382 (PMC11601517; doi:10.1101/2024.11.20.624382)
Supplement: Supplement 2 [file media-2.pdb]

SEQRES   1 A  396  MET ALA PHE ALA PRO MET GLY PRO GLU ALA SER PHE PHE
SEQRES   2 A  396  ASP ALA LEU ASP ARG HIS ARG ALA SER LEU LEU ALA MET
SEQRES   3 A  396  VAL LYS ARG GLY ALA GLY GLU THR PRO ALA GLY ALA THR
SEQRES   4 A  396  ARG VAL ALA SER SER SER GLU VAL LEU THR ALA ILE GLU
SEQRES   5 A  396  ASN ILE ILE GLN ASP ILE ILE LYS SER LEU ALA ARG ASN
SEQRES   6 A  396  GLU VAL PRO ALA PHE THR ILE ASP ASN ARG SER SER TRP
SEQRES   7 A  396  GLU ASN ILE MET PHE ASP ASP SER VAL GLY LEU ARG MET
SEQRES   8 A  396  ILE PRO GLN CYS THR THR ARG LYS ILE ARG SER ASP SER
SEQRES   9 A  396  PRO LYS SER VAL LYS LYS PHE ALA LEU ILE LEU LYS VAL
SEQRES  10 A  396  LEU SER MET ILE TYR LYS LEU ILE GLN SER ASP THR TYR
SEQRES  11 A  396  ALA THR LYS ARG ASP ILE TYR TYR THR ASP SER GLN LEU
SEQRES  12 A  396  PHE GLY ASN GLN ALA ALA VAL ASP SER ALA ILE ASP ASP
SEQRES  13 A  396  ILE SER CYS MET LEU LYS VAL PRO ARG ARG SER LEU HIS
SEQRES  14 A  396  VAL LEU SER THR SER LYS GLY LEU ILE ALA GLY ASN LEU
SEQRES  15 A  396  ARG TYR MET GLU GLU ASP GLY THR ARG VAL GLN CYS THR
SEQRES  16 A  396  CYS SER ALA THR ALA THR ALA VAL PRO THR ASN ILE GLN
SEQRES  17 A  396  GLY MET GLN HIS LEU ILE THR ASP ALA LYS PHE LEU LEU
SEQRES  18 A  396  ILE VAL GLU LYS ASP ALA THR PHE GLN ARG LEU LEU ASP
SEQRES  19 A  396  ASP ASN PHE CYS SER ARG MET SER PRO CYS ILE MET VAL
SEQRES  20 A  396  THR GLY LYS GLY VAL PRO ASP LEU ASN THR ARG LEU LEU
SEQRES  21 A  396  VAL LYS LYS LEU TRP ASP THR PHE HIS ILE PRO VAL PHE
SEQRES  22 A  396  THR LEU VAL ASP ALA ASP PRO TYR GLY ILE GLU ILE MET
SEQRES  23 A  396  CYS ILE TYR LYS TYR GLY SER MET SER MET SER PHE GLU
SEQRES  24 A  396  ALA HIS ASN LEU THR ILE PRO THR ILE ARG TRP LEU GLY
SEQRES  25 A  396  LEU LEU PRO SER ASP ILE GLN ARG LEU ASN ILE PRO LYS
SEQRES  26 A  396  ASP SER LEU ILE PRO LEU THR LYS HIS ASP GLN MET LYS
SEQRES  27 A  396  LEU ASP SER ILE LEU LYS ARG PRO TYR ILE THR TYR GLN
SEQRES  28 A  396  PRO LEU TRP LYS LYS GLU LEU GLU MET MET ALA ASP SER
SEQRES  29 A  396  LYS MET LYS ALA GLU ILE GLN ALA LEU THR LEU LEU SER
SEQRES  30 A  396  SER ASP TYR LEU SER ARG VAL TYR LEU PRO ASN LYS LEU
SEQRES  31 A  396  ARG PHE GLY GLY TRP ILE
SEQRES   1 B  396  MET ALA PHE ALA PRO MET GLY PRO GLU ALA SER PHE PHE
SEQRES   2 B  396  ASP ALA LEU ASP ARG HIS ARG ALA SER LEU LEU ALA MET
SEQRES   3 B  396  VAL LYS ARG GLY ALA GLY GLU THR PRO ALA GLY ALA THR
SEQRES   4 B  396  ARG VAL ALA SER SER SER GLU VAL LEU THR ALA ILE GLU
SEQRES   5 B  396  ASN ILE ILE GLN ASP ILE ILE LYS SER LEU ALA ARG ASN
SEQRES   6 B  396  GLU VAL PRO ALA PHE THR ILE ASP ASN ARG SER SER TRP
SEQRES   7 B  396  GLU ASN ILE MET PHE ASP ASP SER VAL GLY LEU ARG MET
SEQRES   8 B  396  ILE PRO GLN CYS THR THR ARG LYS ILE ARG SER ASP SER
SEQRES   9 B  396  PRO LYS SER VAL LYS LYS PHE ALA LEU ILE LEU LYS VAL
SEQRES  10 B  396  LEU SER MET ILE TYR LYS LEU ILE GLN SER ASP THR TYR
SEQRES  11 B  396  ALA THR LYS ARG ASP ILE TYR TYR THR ASP SER GLN LEU
SEQRES  12 B  396  PHE GLY ASN GLN ALA ALA VAL ASP SER ALA ILE ASP ASP
SEQRES  13 B  396  ILE SER CYS MET LEU LYS VAL PRO ARG ARG SER LEU HIS
SEQRES  14 B  396  VAL LEU SER THR SER LYS GLY LEU ILE ALA GLY ASN LEU
SEQRES  15 B  396  ARG TYR MET GLU GLU ASP GLY THR ARG VAL GLN CYS THR
SEQRES  16 B  396  CYS SER ALA THR ALA THR ALA VAL PRO THR ASN ILE GLN
SEQRES  17 B  396  GLY MET GLN HIS LEU ILE THR ASP ALA LYS PHE LEU LEU
SEQRES  18 B  396  ILE VAL GLU LYS ASP ALA THR PHE GLN ARG LEU LEU ASP
SEQRES  19 B  396  ASP ASN PHE CYS SER ARG MET SER PRO CYS ILE MET VAL
SEQRES  20 B  396  THR GLY LYS GLY VAL PRO ASP LEU ASN THR ARG LEU LEU
SEQRES  21 B  396  VAL LYS LYS LEU TRP ASP THR PHE HIS ILE PRO VAL PHE
SEQRES  22 B  396  THR LEU VAL ASP ALA ASP PRO TYR GLY ILE GLU ILE MET
SEQRES  23 B  396  CYS ILE TYR LYS TYR GLY SER MET SER MET SER PHE GLU
SEQRES  24 B  396  ALA HIS ASN LEU THR ILE PRO THR ILE ARG TRP LEU GLY
SEQRES  25 B  396  LEU LEU PRO SER ASP ILE GLN ARG LEU ASN ILE PRO LYS
SEQRES  26 B  396  ASP SER LEU ILE PRO LEU THR LYS HIS ASP GLN MET LYS
SEQRES  27 B  396  LEU ASP SER ILE LEU LYS ARG PRO TYR ILE THR TYR GLN
SEQRES  28 B  396  PRO LEU TRP LYS LYS GLU LEU GLU MET MET ALA ASP SER
SEQRES  29 B  396  LYS MET LYS ALA GLU ILE GLN ALA LEU THR LEU LEU SER
SEQRES  30 B  396  SER ASP TYR LEU SER ARG VAL TYR LEU PRO ASN LYS LEU
SEQRES  31 B  396  ARG PHE GLY GLY TRP ILE
SEQRES   1 C  579  MET GLU ARG THR ALA LEU ALA VAL CYS GLU ILE LEU ARG
SEQRES   2 C  579  TYR LEU ILE ILE HIS TRP LYS CYS GLU ALA GLY THR ALA
SEQRES   3 C  579  LYS GLY THR LEU LEU ASP GLY GLN LEU VAL ILE SER ILE
SEQRES   4 C  579  GLU ALA LEU ARG SER LYS HIS LEU PRO ASP SER LEU HIS
SEQRES   5 C  579  CYS ILE ILE THR ILE ALA SER THR ARG SER VAL TYR GLY
SEQRES   6 C  579  GLY LEU ASN PHE LYS LYS PHE LEU GLN GLU ILE GLN PRO
SEQRES   7 C  579  ALA LEU PRO ARG LEU SER ALA LYS LEU ALA LEU ALA SER
SEQRES   8 C  579  GLU GLU GLY GLY ARG SER GLN ASP ALA SER GLY ILE ALA
SEQRES   9 C  579  PRO CYS GLN VAL THR PHE GLU VAL ASP GLU ASN SER GLN
SEQRES  10 C  579  SER LEU MET THR ASP CYS LEU VAL ILE LYS HIS PHE LEU
SEQRES  11 C  579  ARG LYS ILE ILE ILE VAL HIS HIS LYS LEU LYS PHE SER
SEQRES  12 C  579  PHE SER VAL ALA VAL ASN GLY THR LEU SER ALA GLU THR
SEQRES  13 C  579  PHE GLY ALA GLU ASN GLU PRO THR LEU ARG LEU ASP ASN
SEQRES  14 C  579  GLY VAL THR LEU VAL VAL GLY PHE GLN ARG TYR VAL SER
SEQRES  15 C  579  LYS PRO LYS LEU ASN TRP SER GLU ALA HIS CYS SER ARG
SEQRES  16 C  579  ILE HIS PRO VAL LEU GLY HIS PRO ALA PRO LEU PHE ILE
SEQRES  17 C  579  PRO ASP ALA LYS ALA ASP THR GLY LEU LEU GLY GLU LEU
SEQRES  18 C  579  THR LEU THR PRO ALA ALA ALA LEU CYS PRO SER PRO LYS
SEQRES  19 C  579  GLY PHE SER SER GLN LEU CYS ARG ILE SER SER VAL SER
SEQRES  20 C  579  ILE PHE LEU TYR GLY PRO LEU GLY LEU PRO LEU LEU SER
SEQRES  21 C  579  SER ASP GLN ASP GLN PRO SER THR ALA VAL PHE ARG ASP
SEQRES  22 C  579  THR SER TYR PHE ILE ASP TRP LYS LYS TYR ASN LEU PHE
SEQRES  23 C  579  MET VAL PRO ASN LEU ASP LEU ASN LEU ASP THR GLN SER
SEQRES  24 C  579  VAL LEU PRO ASP VAL ASN TYR LYS ALA GLU SER PRO GLU
SEQRES  25 C  579  GLY ASN GLN SER GLN ASN MET ASN ALA GLN GLY PRO ALA
SEQRES  26 C  579  LEU LEU LEU PHE LEU PHE VAL ASP PHE GLN SER ASP VAL
SEQRES  27 C  579  PRO VAL GLN GLN ALA LYS ILE TRP GLY LEU HIS THR LEU
SEQRES  28 C  579  LEU THR ALA HIS LEU SER ALA ILE LEU SER GLU SER ARG
SEQRES  29 C  579  SER THR VAL GLN GLN SER ILE GLN SER ALA VAL ASP GLN
SEQRES  30 C  579  VAL TRP GLN LEU TYR HIS HIS ASP ALA LYS THR GLN GLN
SEQRES  31 C  579  ARG LEU GLN ALA SER LEU SER VAL ALA VAL ASN SER ILE
SEQRES  32 C  579  MET SER VAL LEU THR GLY SER THR ARG SER SER PHE ARG
SEQRES  33 C  579  LYS THR CYS LEU GLN ALA LEU GLU ALA ALA ASP THR GLN
SEQRES  34 C  579  GLU PHE GLY VAL LYS LEU HIS ARG ILE PHE TYR ASP ILE
SEQRES  35 C  579  THR GLN HIS GLN PHE LEU LYS HIS CYS SER CYS ASP THR
SEQRES  36 C  579  GLU GLN HIS LEU THR PRO GLU LYS ASN ILE SER ALA GLN
SEQRES  37 C  579  ASN THR LYS ASP GLN HIS LYS ASN ILE ALA GLN GLU PHE
SEQRES  38 C  579  PRO GLU GLU SER ILE GLY GLN ALA GLU ASN LYS ARG PRO
SEQRES  39 C  579  LYS ARG GLY SER PRO ASN HIS GLY ARG GLU GLU SER ARG
SEQRES  40 C  579  VAL LEU GLY SER ALA ARG ASP ARG SER PRO PRO LYS SER
SEQRES  41 C  579  ALA THR ARG ASP ARG GLU LEU THR GLU VAL SER LEU THR
SEQRES  42 C  579  ALA ARG GLY SER GLN THR GLN ALA ALA HIS GLY ARG ALA
SEQRES  43 C  579  GLN ALA ALA GLU ALA ALA SER PRO ALA GLY GLY LEU GLU
SEQRES  44 C  579  ASP LEU TRP LEU GLN GLU VAL SER ASN LEU SER GLU TRP
SEQRES  45 C  579  LEU ASN PRO GLY HIS ARG SER
SEQRES   1 D  579  MET GLU ARG THR ALA LEU ALA VAL CYS GLU ILE LEU ARG
SEQRES   2 D  579  TYR LEU ILE ILE HIS TRP LYS CYS GLU ALA GLY THR ALA
SEQRES   3 D  579  LYS GLY THR LEU LEU ASP GLY GLN LEU VAL ILE SER ILE
SEQRES   4 D  579  GLU ALA LEU ARG SER LYS HIS LEU PRO ASP SER LEU HIS
SEQRES   5 D  579  CYS ILE ILE THR ILE ALA SER THR ARG SER VAL TYR GLY
SEQRES   6 D  579  GLY LEU ASN PHE LYS LYS PHE LEU GLN GLU ILE GLN PRO
SEQRES   7 D  579  ALA LEU PRO ARG LEU SER ALA LYS LEU ALA LEU ALA SER
SEQRES   8 D  579  GLU GLU GLY GLY ARG SER GLN ASP ALA SER GLY ILE ALA
SEQRES   9 D  579  PRO CYS GLN VAL THR PHE GLU VAL ASP GLU ASN SER GLN
SEQRES  10 D  579  SER LEU MET THR ASP CYS LEU VAL ILE LYS HIS PHE LEU
SEQRES  11 D  579  ARG LYS ILE ILE ILE VAL HIS HIS LYS LEU LYS PHE SER
SEQRES  12 D  579  PHE SER VAL ALA VAL ASN GLY THR LEU SER ALA GLU THR
SEQRES  13 D  579  PHE GLY ALA GLU ASN GLU PRO THR LEU ARG LEU ASP ASN
SEQRES  14 D  579  GLY VAL THR LEU VAL VAL GLY PHE GLN ARG TYR VAL SER
SEQRES  15 D  579  LYS PRO LYS LEU ASN TRP SER GLU ALA HIS CYS SER ARG
SEQRES  16 D  579  ILE HIS PRO VAL LEU GLY HIS PRO ALA PRO LEU PHE ILE
SEQRES  17 D  579  PRO ASP ALA LYS ALA ASP THR GLY LEU LEU GLY GLU LEU
SEQRES  18 D  579  THR LEU THR PRO ALA ALA ALA LEU CYS PRO SER PRO LYS
SEQRES  19 D  579  GLY PHE SER SER GLN LEU CYS ARG ILE SER SER VAL SER
SEQRES  20 D  579  ILE PHE LEU TYR GLY PRO LEU GLY LEU PRO LEU LEU SER
SEQRES  21 D  579  SER ASP GLN ASP GLN PRO SER THR ALA VAL PHE ARG ASP
SEQRES  22 D  579  THR SER TYR PHE ILE ASP TRP LYS LYS TYR ASN LEU PHE
SEQRES  23 D  579  MET VAL PRO ASN LEU ASP LEU ASN LEU ASP THR GLN SER
SEQRES  24 D  579  VAL LEU PRO ASP VAL ASN TYR LYS ALA GLU SER PRO GLU
SEQRES  25 D  579  GLY ASN GLN SER GLN ASN MET ASN ALA GLN GLY PRO ALA
SEQRES  26 D  579  LEU LEU LEU PHE LEU PHE VAL ASP PHE GLN SER ASP VAL
SEQRES  27 D  579  PRO VAL GLN GLN ALA LYS ILE TRP GLY LEU HIS THR LEU
SEQRES  28 D  579  LEU THR ALA HIS LEU SER ALA ILE LEU SER GLU SER ARG
SEQRES  29 D  579  SER THR VAL GLN GLN SER ILE GLN SER ALA VAL ASP GLN
SEQRES  30 D  579  VAL TRP GLN LEU TYR HIS HIS ASP ALA LYS THR GLN GLN
SEQRES  31 D  579  ARG LEU GLN ALA SER LEU SER VAL ALA VAL ASN SER ILE
SEQRES  32 D  579  MET SER VAL LEU THR GLY SER THR ARG SER SER PHE ARG
SEQRES  33 D  579  LYS THR CYS LEU GLN ALA LEU GLU ALA ALA ASP THR GLN
SEQRES  34 D  579  GLU PHE GLY VAL LYS LEU HIS ARG ILE PHE TYR ASP ILE
SEQRES  35 D  579  THR GLN HIS GLN PHE LEU LYS HIS CYS SER CYS ASP THR
SEQRES  36 D  579  GLU GLN HIS LEU THR PRO GLU LYS ASN ILE SER ALA GLN
SEQRES  37 D  579  ASN THR LYS ASP GLN HIS LYS ASN ILE ALA GLN GLU PHE
SEQRES  38 D  579  PRO GLU GLU SER ILE GLY GLN ALA GLU ASN LYS ARG PRO
SEQRES  39 D  579  LYS ARG GLY SER PRO ASN HIS GLY ARG GLU GLU SER ARG
SEQRES  40 D  579  VAL LEU GLY SER ALA ARG ASP ARG SER PRO PRO LYS SER
SEQRES  41 D  579  ALA THR ARG ASP ARG GLU LEU THR GLU VAL SER LEU THR
SEQRES  42 D  579  ALA ARG GLY SER GLN THR GLN ALA ALA HIS GLY ARG ALA
SEQRES  43 D  579  GLN ALA ALA GLU ALA ALA SER PRO ALA GLY GLY LEU GLU
SEQRES  44 D  579  ASP LEU TRP LEU GLN GLU VAL SER ASN LEU SER GLU TRP
SEQRES  45 D  579  LEU ASN PRO GLY HIS ARG SER
SEQRES   1 I   36  DG  DT  DT  DC  DG  DT  DT  DG  DT  DT  DA  DC  DG
SEQRES   2 I   36  DA  DA  DG  DC  DA  DT  DA  DC  DC  DC  DA  DA  DA
SEQRES   3 I   36  DC  DA  DC  DT  DT  DC  DC  DC  DT  DA
SEQRES   1 J   36  DT  DA  DG  DG  DG  DA  DA  DG  DT  DG  DT  DT  DT
SEQRES   2 J   36  DG  DG  DG  DT  DA  DT  DG  DC  DT  DT  DC  DG  DT
SEQRES   3 J   36  DA  DA  DC  DA  DA  DC  DG  DA  DA  DC
HELIX    1   1 ALA A   10  PHE A   13  1                                   4
HELIX    2   2 ASP A   14  GLY A   32  1                                  19
HELIX    3   3 SER A   44  ALA A   63  1                                  20
HELIX    4   4 TRP A   78  ASN A   80  1                                   3
HELIX    5   5 VAL A  108  GLN A  126  1                                  19
HELIX    6   6 LYS A  133  TYR A  137  1                                   5
HELIX    7   7 TYR A  138  ASP A  140  1                                   3
HELIX    8   8 SER A  141  PHE A  144  1                                   4
HELIX    9   9 GLN A  147  LEU A  161  1                                  15
HELIX   10  10 ASP A  226  ASP A  234  1                                   9
HELIX   11  11 PHE A  237  ARG A  240  1                                   4
HELIX   12  12 LEU A  255  PHE A  268  1                                  14
HELIX   13  13 PRO A  280  TYR A  291  1                                  12
HELIX   14  14 MET A  294  ASN A  302  1                                   9
HELIX   15  15 PRO A  315  ASP A  317  1                                   3
HELIX   16  16 ILE A  318  ARG A  320  1                                   3
HELIX   17  17 LYS A  325  SER A  327  1                                   3
HELIX   18  18 LYS A  333  LEU A  343  1                                  11
HELIX   19  19 PRO A  346  ILE A  348  1                                   3
HELIX   20  20 PRO A  352  SER A  364  1                                  13
HELIX   21  21 ILE A  370  LEU A  375  1                                   6
HELIX   22  22 TYR A  380  VAL A  384  1                                   5
HELIX   23  23 TYR A  385  PHE A  392  1                                   8
HELIX   24  24 ALA B   10  PHE B   13  1                                   4
HELIX   25  25 ASP B   14  GLY B   30  1                                  17
HELIX   26  26 SER B   44  ALA B   63  1                                  20
HELIX   27  27 TRP B   78  ASN B   80  1                                   3
HELIX   28  28 VAL B  108  GLN B  126  1                                  19
HELIX   29  29 LYS B  133  TYR B  137  1                                   5
HELIX   30  30 TYR B  138  ASP B  140  1                                   3
HELIX   31  31 SER B  141  PHE B  144  1                                   4
HELIX   32  32 GLN B  147  LEU B  161  1                                  15
HELIX   33  33 ASP B  226  ASP B  234  1                                   9
HELIX   34  34 PHE B  237  ARG B  240  1                                   4
HELIX   35  35 LEU B  255  PHE B  268  1                                  14
HELIX   36  36 PRO B  280  TYR B  291  1                                  12
HELIX   37  37 MET B  294  ASN B  302  1                                   9
HELIX   38  38 PRO B  315  ASP B  317  1                                   3
HELIX   39  39 ILE B  318  ARG B  320  1                                   3
HELIX   40  40 LYS B  325  SER B  327  1                                   3
HELIX   41  41 LYS B  333  LEU B  343  1                                  11
HELIX   42  42 PRO B  346  ILE B  348  1                                   3
HELIX   43  43 PRO B  352  SER B  364  1                                  13
HELIX   44  44 ILE B  370  LEU B  375  1                                   6
HELIX   45  45 TYR B  380  VAL B  384  1                                   5
HELIX   46  46 TYR B  385  ARG B  391  1                                   7
HELIX   47  47 ARG C    3  THR C   25  1                                  23
HELIX   48  48 SER C   62  GLY C   66  1                                   5
HELIX   49  49 PHE C   69  ILE C   76  1                                   8
HELIX   50  50 SER C  116  ILE C  134  1                                  19
HELIX   51  51 PHE C  177  ARG C  179  1                                   3
HELIX   52  52 LEU C  186  TRP C  188  1                                   3
HELIX   53  53 SER C  189  ALA C  191  1                                   3
HELIX   54  54 ASP C  210  LYS C  212  1                                   3
HELIX   55  55 PRO C  253  GLY C  255  1                                   3
HELIX   56  56 PRO C  266  ARG C  272  1                                   7
HELIX   57  57 TRP C  280  TYR C  283  1                                   4
HELIX   58  58 GLN C  317  ASN C  320  1                                   4
HELIX   59  59 GLN C  342  LEU C  356  1                                  15
HELIX   60  60 SER C  357  GLU C  362  1                                   6
HELIX   61  61 ARG C  364  GLY C  409  1                                  46
HELIX   62  62 SER C  413  ALA C  422  1                                  10
HELIX   63  63 THR C  428  HIS C  450  1                                  23
HELIX   64  64 LEU C  558  LEU C  573  1                                  16
HELIX   65  65 PRO C  575  ARG C  578  1                                   4
HELIX   66  66 ARG D    3  THR D   25  1                                  23
HELIX   67  67 SER D   62  GLY D   66  1                                   5
HELIX   68  68 PHE D   69  ILE D   76  1                                   8
HELIX   69  69 SER D  116  ILE D  134  1                                  19
HELIX   70  70 PHE D  177  ARG D  179  1                                   3
HELIX   71  71 LEU D  186  TRP D  188  1                                   3
HELIX   72  72 SER D  189  ALA D  191  1                                   3
HELIX   73  73 ASP D  210  LYS D  212  1                                   3
HELIX   74  74 PRO D  253  GLY D  255  1                                   3
HELIX   75  75 PRO D  266  ARG D  272  1                                   7
HELIX   76  76 TRP D  280  TYR D  283  1                                   4
HELIX   77  77 GLN D  317  ASN D  320  1                                   4
HELIX   78  78 GLN D  342  LEU D  356  1                                  15
HELIX   79  79 SER D  357  GLU D  362  1                                   6
HELIX   80  80 ARG D  364  GLY D  409  1                                  46
HELIX   81  81 SER D  413  ALA D  422  1                                  10
HELIX   82  82 THR D  428  HIS D  450  1                                  23
HELIX   83  83 LEU D  558  LEU D  573  1                                  16
HELIX   84  84 PRO D  575  ARG D  578  1                                   4
SHEET    1   1 1 ALA A  69  ASP A  73  0
SHEET    2   2 1 ILE A  81  ASP A  84  0
SHEET    3   3 1 GLY A  88  MET A  91  0
SHEET    4   4 1 THR A  97  ARG A 101  0
SHEET    5   5 1 LEU A 177  GLY A 180  0
SHEET    6   6 1 LEU A 182  MET A 185  0
SHEET    7   7 1 ARG A 191  CYS A 194  0
SHEET    8   8 1 LEU A 220  VAL A 223  0
SHEET    9   9 1 ILE A 245  THR A 248  0
SHEET   10  10 1 VAL A 272  LEU A 275  0
SHEET   11  11 1 ARG A 309  GLY A 312  0
SHEET   12  12 1 ALA B  69  ASP B  73  0
SHEET   13  13 1 ILE B  81  ASP B  84  0
SHEET   14  14 1 GLY B  88  MET B  91  0
SHEET   15  15 1 THR B  97  ARG B 101  0
SHEET   16  16 1 LEU B 177  GLY B 180  0
SHEET   17  17 1 LEU B 182  MET B 185  0
SHEET   18  18 1 ARG B 191  CYS B 194  0
SHEET   19  19 1 LEU B 220  VAL B 223  0
SHEET   20  20 1 ILE B 245  THR B 248  0
SHEET   21  21 1 VAL B 272  LEU B 275  0
SHEET   22  22 1 ARG B 309  GLY B 312  0
SHEET   23  23 1 GLN C  34  ARG C  43  0
SHEET   24  24 1 SER C  50  SER C  59  0
SHEET   25  25 1 ALA C  88  SER C  91  0
SHEET   26  26 1 CYS C 106  ASN C 115  0
SHEET   27  27 1 LYS C 141  VAL C 148  0
SHEET   28  28 1 THR C 151  GLY C 158  0
SHEET   29  29 1 THR C 164  ARG C 166  0
SHEET   30  30 1 THR C 172  VAL C 174  0
SHEET   31  31 1 ALA C 204  LEU C 206  0
SHEET   32  32 1 GLU C 220  CYS C 230  0
SHEET   33  33 1 SER C 245  TYR C 251  0
SHEET   34  34 1 PHE C 286  PRO C 289  0
SHEET   35  35 1 VAL C 304  GLU C 309  0
SHEET   36  36 1 ALA C 325  GLN C 335  0
SHEET   37  37 1 GLN D  34  ARG D  43  0
SHEET   38  38 1 SER D  50  SER D  59  0
SHEET   39  39 1 ALA D  88  SER D  91  0
SHEET   40  40 1 CYS D 106  ASN D 115  0
SHEET   41  41 1 LYS D 141  VAL D 148  0
SHEET   42  42 1 THR D 151  GLY D 158  0
SHEET   43  43 1 THR D 164  ARG D 166  0
SHEET   44  44 1 THR D 172  VAL D 174  0
SHEET   45  45 1 ALA D 204  LEU D 206  0
SHEET   46  46 1 GLU D 220  CYS D 230  0
SHEET   47  47 1 SER D 245  TYR D 251  0
SHEET   48  48 1 PHE D 286  PRO D 289  0
SHEET   49  49 1 VAL D 304  GLU D 309  0
SHEET   50  50 1 ALA D 325  GLN D 335  0
ATOM      1  N   MET A   1       5.475  51.051 -27.166  1.00 14.84           N
ATOM      2  CA  MET A   1       4.461  51.992 -26.653  1.00 15.13           C
ATOM      3  C   MET A   1       4.206  51.606 -25.207  1.00 16.65           C
ATOM      4  O   MET A   1       3.936  50.444 -24.957  1.00 14.54           O
ATOM      5  CB  MET A   1       3.172  51.927 -27.468  1.00 13.98           C
ATOM      6  CG  MET A   1       3.300  52.698 -28.793  1.00 11.58           C
ATOM      7  SD  MET A   1       1.842  52.521 -29.845  1.00 10.42           S
ATOM      8  CE  MET A   1       2.227  53.701 -31.156  1.00  9.16           C
ATOM      9  N   ALA A   2       4.378  52.544 -24.272  1.00 20.40           N
ATOM     10  CA  ALA A   2       4.064  52.295 -22.875  1.00 19.22           C
ATOM     11  C   ALA A   2       2.533  52.232 -22.765  1.00 19.82           C
ATOM     12  O   ALA A   2       1.883  53.272 -22.773  1.00 18.12           O
ATOM     13  CB  ALA A   2       4.677  53.408 -22.012  1.00 17.74           C
ATOM     14  N   PHE A   3       1.972  51.029 -22.739  1.00 27.01           N
ATOM     15  CA  PHE A   3       0.576  50.872 -22.368  1.00 25.59           C
ATOM     16  C   PHE A   3       0.476  51.345 -20.924  1.00 25.28           C
ATOM     17  O   PHE A   3       0.904  50.644 -20.006  1.00 23.18           O
ATOM     18  CB  PHE A   3       0.100  49.430 -22.563  1.00 23.07           C
ATOM     19  CG  PHE A   3      -0.352  49.136 -23.974  1.00 20.12           C
ATOM     20  CD1 PHE A   3      -1.695  49.329 -24.333  1.00 18.00           C
ATOM     21  CD2 PHE A   3       0.560  48.685 -24.947  1.00 18.90           C
ATOM     22  CE1 PHE A   3      -2.135  49.063 -25.639  1.00 16.32           C
ATOM     23  CE2 PHE A   3       0.124  48.424 -26.266  1.00 17.45           C
ATOM     24  CZ  PHE A   3      -1.220  48.611 -26.603  1.00 17.13           C
ATOM     25  N   ALA A   4       0.027  52.581 -20.742  1.00 24.93           N
ATOM     26  CA  ALA A   4      -0.337  53.066 -19.427  1.00 24.52           C
ATOM     27  C   ALA A   4      -1.283  52.012 -18.835  1.00 24.96           C
ATOM     28  O   ALA A   4      -2.181  51.565 -19.548  1.00 23.93           O
ATOM     29  CB  ALA A   4      -1.009  54.433 -19.555  1.00 23.49           C
ATOM     30  N   PRO A   5      -1.078  51.594 -17.589  1.00 30.63           N
ATOM     31  CA  PRO A   5      -2.058  50.757 -16.932  1.00 31.21           C
ATOM     32  C   PRO A   5      -3.340  51.584 -16.924  1.00 31.92           C
ATOM     33  O   PRO A   5      -3.412  52.594 -16.225  1.00 30.78           O
ATOM     34  CB  PRO A   5      -1.485  50.468 -15.536  1.00 29.84           C
ATOM     35  CG  PRO A   5      -0.556  51.651 -15.257  1.00 29.23           C
ATOM     36  CD  PRO A   5      -0.058  52.050 -16.650  1.00 31.77           C
ATOM     37  N   MET A   6      -4.298  51.221 -17.775  1.00 36.78           N
ATOM     38  CA  MET A   6      -5.616  51.815 -17.696  1.00 38.51           C
ATOM     39  C   MET A   6      -6.082  51.489 -16.288  1.00 38.26           C
ATOM     40  O   MET A   6      -6.282  50.327 -15.947  1.00 36.21           O
ATOM     41  CB  MET A   6      -6.579  51.250 -18.752  1.00 36.85           C
ATOM     42  CG  MET A   6      -6.344  51.856 -20.139  1.00 33.27           C
ATOM     43  SD  MET A   6      -7.645  51.396 -21.328  1.00 30.29           S
ATOM     44  CE  MET A   6      -7.132  52.356 -22.761  1.00 29.01           C
ATOM     45  N   GLY A   7      -6.140  52.514 -15.445  1.00 39.96           N
ATOM     46  CA  GLY A   7      -6.844  52.395 -14.179  1.00 40.69           C
ATOM     47  C   GLY A   7      -8.203  51.807 -14.523  1.00 40.64           C
ATOM     48  O   GLY A   7      -8.739  52.156 -15.569  1.00 38.91           O
ATOM     49  N   PRO A   8      -8.721  50.870 -13.723  1.00 44.48           N
ATOM     50  CA  PRO A   8      -9.986  50.232 -14.043  1.00 44.75           C
ATOM     51  C   PRO A   8     -11.015  51.349 -14.231  1.00 45.45           C
ATOM     52  O   PRO A   8     -11.388  52.022 -13.263  1.00 43.72           O
ATOM     53  CB  PRO A   8     -10.283  49.297 -12.866  1.00 42.57           C
ATOM     54  CG  PRO A   8      -9.462  49.852 -11.714  1.00 42.52           C
ATOM     55  CD  PRO A   8      -8.248  50.463 -12.414  1.00 44.28           C
ATOM     56  N   GLU A   9     -11.369  51.639 -15.490  1.00 50.22           N
ATOM     57  CA  GLU A   9     -12.359  52.647 -15.817  1.00 51.47           C
ATOM     58  C   GLU A   9     -13.650  52.297 -15.083  1.00 52.67           C
ATOM     59  O   GLU A   9     -13.902  51.132 -14.780  1.00 49.35           O
ATOM     60  CB  GLU A   9     -12.607  52.722 -17.334  1.00 47.15           C
ATOM     61  CG  GLU A   9     -11.462  53.390 -18.106  1.00 42.39           C
ATOM     62  CD  GLU A   9     -11.787  53.561 -19.604  1.00 38.72           C
ATOM     63  OE1 GLU A   9     -11.217  54.490 -20.222  1.00 35.68           O
ATOM     64  OE2 GLU A   9     -12.606  52.775 -20.121  1.00 35.08           O
ATOM     65  N   ALA A  10     -14.475  53.263 -14.806  1.00 54.63           N
ATOM     66  CA  ALA A  10     -15.714  53.056 -14.062  1.00 56.67           C
ATOM     67  C   ALA A  10     -16.553  51.890 -14.614  1.00 61.39           C
ATOM     68  O   ALA A  10     -17.178  51.152 -13.857  1.00 57.21           O
ATOM     69  CB  ALA A  10     -16.493  54.373 -14.087  1.00 50.00           C
ATOM     70  N   SER A  11     -16.481  51.661 -15.917  1.00 69.58           N
ATOM     71  CA  SER A  11     -17.118  50.554 -16.622  1.00 74.69           C
ATOM     72  C   SER A  11     -16.555  49.165 -16.291  1.00 78.69           C
ATOM     73  O   SER A  11     -17.220  48.168 -16.550  1.00 73.63           O
ATOM     74  CB  SER A  11     -17.003  50.802 -18.132  1.00 66.16           C
ATOM     75  OG  SER A  11     -15.643  50.841 -18.536  1.00 55.83           O
ATOM     76  N   PHE A  12     -15.353  49.066 -15.720  1.00 78.79           N
ATOM     77  CA  PHE A  12     -14.728  47.771 -15.446  1.00 81.48           C
ATOM     78  C   PHE A  12     -15.580  46.911 -14.505  1.00 83.43           C
ATOM     79  O   PHE A  12     -15.714  45.705 -14.705  1.00 80.39           O
ATOM     80  CB  PHE A  12     -13.329  47.975 -14.854  1.00 77.37           C
ATOM     81  CG  PHE A  12     -12.558  46.685 -14.691  1.00 75.38           C
ATOM     82  CD1 PHE A  12     -12.728  45.890 -13.538  1.00 71.26           C
ATOM     83  CD2 PHE A  12     -11.698  46.231 -15.704  1.00 70.67           C
ATOM     84  CE1 PHE A  12     -12.080  44.655 -13.418  1.00 66.68           C
ATOM     85  CE2 PHE A  12     -11.043  45.001 -15.592  1.00 67.15           C
ATOM     86  CZ  PHE A  12     -11.238  44.200 -14.448  1.00 69.01           C
ATOM     87  N   PHE A  13     -16.170  47.521 -13.493  1.00 84.21           N
ATOM     88  CA  PHE A  13     -16.973  46.833 -12.497  1.00 85.06           C
ATOM     89  C   PHE A  13     -18.467  46.748 -12.849  1.00 86.68           C
ATOM     90  O   PHE A  13     -19.236  46.214 -12.054  1.00 83.44           O
ATOM     91  CB  PHE A  13     -16.723  47.464 -11.128  1.00 80.75           C
ATOM     92  CG  PHE A  13     -15.313  47.279 -10.608  1.00 79.26           C
ATOM     93  CD1 PHE A  13     -14.886  46.007 -10.187  1.00 74.19           C
ATOM     94  CD2 PHE A  13     -14.434  48.369 -10.525  1.00 73.76           C
ATOM     95  CE1 PHE A  13     -13.590  45.830  -9.672  1.00 70.30           C
ATOM     96  CE2 PHE A  13     -13.134  48.190 -10.010  1.00 70.21           C
ATOM     97  CZ  PHE A  13     -12.712  46.922  -9.582  1.00 71.66           C
ATOM     98  N   ASP A  14     -18.896  47.191 -14.035  1.00 87.69           N
ATOM     99  CA  ASP A  14     -20.318  47.214 -14.400  1.00 88.21           C
ATOM    100  C   ASP A  14     -21.004  45.834 -14.339  1.00 89.48           C
ATOM    101  O   ASP A  14     -22.162  45.722 -13.948  1.00 87.28           O
ATOM    102  CB  ASP A  14     -20.488  47.749 -15.832  1.00 85.62           C
ATOM    103  CG  ASP A  14     -20.520  49.264 -15.952  1.00 76.40           C
ATOM    104  OD1 ASP A  14     -20.615  49.939 -14.909  1.00 67.99           O
ATOM    105  OD2 ASP A  14     -20.512  49.716 -17.114  1.00 69.06           O
ATOM    106  N   ALA A  15     -20.308  44.786 -14.732  1.00 88.21           N
ATOM    107  CA  ALA A  15     -20.820  43.416 -14.630  1.00 88.76           C
ATOM    108  C   ALA A  15     -20.931  42.971 -13.165  1.00 90.12           C
ATOM    109  O   ALA A  15     -21.942  42.391 -12.767  1.00 88.75           O
ATOM    110  CB  ALA A  15     -19.904  42.497 -15.432  1.00 87.19           C
ATOM    111  N   LEU A  16     -19.928  43.293 -12.352  1.00 90.49           N
ATOM    112  CA  LEU A  16     -19.912  43.029 -10.911  1.00 91.12           C
ATOM    113  C   LEU A  16     -20.997  43.804 -10.173  1.00 91.91           C
ATOM    114  O   LEU A  16     -21.702  43.230  -9.348  1.00 91.11           O
ATOM    115  CB  LEU A  16     -18.522  43.399 -10.352  1.00 90.52           C
ATOM    116  CG  LEU A  16     -17.552  42.208 -10.368  1.00 86.79           C
ATOM    117  CD1 LEU A  16     -16.119  42.696 -10.315  1.00 80.89           C
ATOM    118  CD2 LEU A  16     -17.806  41.311  -9.155  1.00 81.57           C
ATOM    119  N   ASP A  17     -21.169  45.074 -10.487  1.00 92.18           N
ATOM    120  CA  ASP A  17     -22.167  45.928  -9.852  1.00 91.98           C
ATOM    121  C   ASP A  17     -23.595  45.492 -10.215  1.00 92.40           C
ATOM    122  O   ASP A  17     -24.466  45.414  -9.342  1.00 91.24           O
ATOM    123  CB  ASP A  17     -21.882  47.408 -10.178  1.00 90.70           C
ATOM    124  CG  ASP A  17     -20.644  47.968  -9.466  1.00 87.26           C
ATOM    125  OD1 ASP A  17     -20.273  47.473  -8.373  1.00 80.78           O
ATOM    126  OD2 ASP A  17     -20.038  48.964  -9.931  1.00 81.42           O
ATOM    127  N   ARG A  18     -23.833  45.092 -11.466  1.00 92.60           N
ATOM    128  CA  ARG A  18     -25.110  44.460 -11.869  1.00 92.77           C
ATOM    129  C   ARG A  18     -25.354  43.146 -11.137  1.00 93.34           C
ATOM    130  O   ARG A  18     -26.469  42.916 -10.663  1.00 91.55           O
ATOM    131  CB  ARG A  18     -25.140  44.244 -13.389  1.00 91.60           C
ATOM    132  CG  ARG A  18     -25.596  45.518 -14.114  1.00 82.31           C
ATOM    133  CD  ARG A  18     -25.663  45.304 -15.630  1.00 79.03           C
ATOM    134  NE  ARG A  18     -24.344  45.464 -16.259  1.00 69.90           N
ATOM    135  CZ  ARG A  18     -24.104  45.448 -17.565  1.00 63.24           C
ATOM    136  NH1 ARG A  18     -25.032  45.173 -18.432  1.00 56.30           N
ATOM    137  NH2 ARG A  18     -22.914  45.718 -18.012  1.00 56.10           N
ATOM    138  N   HIS A  19     -24.341  42.317 -11.010  1.00 91.90           N
ATOM    139  CA  HIS A  19     -24.464  41.058 -10.277  1.00 92.51           C
ATOM    140  C   HIS A  19     -24.739  41.305  -8.789  1.00 93.25           C
ATOM    141  O   HIS A  19     -25.654  40.703  -8.231  1.00 91.78           O
ATOM    142  CB  HIS A  19     -23.219  40.203 -10.502  1.00 91.96           C
ATOM    143  CG  HIS A  19     -23.373  38.812  -9.933  1.00 92.61           C
ATOM    144  ND1 HIS A  19     -24.419  37.939 -10.191  1.00 84.19           N
ATOM    145  CD2 HIS A  19     -22.531  38.188  -9.054  1.00 85.18           C
ATOM    146  CE1 HIS A  19     -24.200  36.829  -9.477  1.00 86.29           C
ATOM    147  NE2 HIS A  19     -23.067  36.938  -8.783  1.00 87.99           N
ATOM    148  N   ARG A  20     -24.047  42.249  -8.167  1.00 93.44           N
ATOM    149  CA  ARG A  20     -24.301  42.653  -6.782  1.00 93.45           C
ATOM    150  C   ARG A  20     -25.724  43.171  -6.588  1.00 93.67           C
ATOM    151  O   ARG A  20     -26.377  42.805  -5.619  1.00 92.08           O
ATOM    152  CB  ARG A  20     -23.268  43.699  -6.359  1.00 92.54           C
ATOM    153  CG  ARG A  20     -23.385  44.017  -4.860  1.00 90.53           C
ATOM    154  CD  ARG A  20     -22.355  45.059  -4.455  1.00 86.20           C
ATOM    155  NE  ARG A  20     -22.417  45.325  -3.015  1.00 81.74           N
ATOM    156  CZ  ARG A  20     -21.687  46.195  -2.338  1.00 78.02           C
ATOM    157  NH1 ARG A  20     -20.813  46.960  -2.930  1.00 70.76           N
ATOM    158  NH2 ARG A  20     -21.819  46.300  -1.051  1.00 72.49           N
ATOM    159  N   ALA A  21     -26.223  43.986  -7.511  1.00 92.91           N
ATOM    160  CA  ALA A  21     -27.595  44.480  -7.468  1.00 92.77           C
ATOM    161  C   ALA A  21     -28.610  43.327  -7.526  1.00 92.85           C
ATOM    162  O   ALA A  21     -29.585  43.338  -6.768  1.00 91.23           O
ATOM    163  CB  ALA A  21     -27.794  45.491  -8.598  1.00 91.83           C
ATOM    164  N   SER A  22     -28.376  42.312  -8.366  1.00 92.97           N
ATOM    165  CA  SER A  22     -29.237  41.129  -8.427  1.00 92.22           C
ATOM    166  C   SER A  22     -29.206  40.322  -7.127  1.00 92.62           C
ATOM    167  O   SER A  22     -30.261  39.914  -6.637  1.00 90.91           O
ATOM    168  CB  SER A  22     -28.888  40.259  -9.642  1.00 90.98           C
ATOM    169  OG  SER A  22     -27.749  39.449  -9.436  1.00 76.99           O
ATOM    170  N   LEU A  23     -28.027  40.160  -6.511  1.00 92.07           N
ATOM    171  CA  LEU A  23     -27.872  39.482  -5.222  1.00 91.72           C
ATOM    172  C   LEU A  23     -28.592  40.235  -4.101  1.00 92.18           C
ATOM    173  O   LEU A  23     -29.350  39.626  -3.347  1.00 91.04           O
ATOM    174  CB  LEU A  23     -26.375  39.330  -4.900  1.00 91.17           C
ATOM    175  CG  LEU A  23     -25.613  38.350  -5.814  1.00 89.99           C
ATOM    176  CD1 LEU A  23     -24.123  38.418  -5.481  1.00 85.15           C
ATOM    177  CD2 LEU A  23     -26.082  36.917  -5.634  1.00 85.15           C
ATOM    178  N   LEU A  24     -28.433  41.550  -4.016  1.00 92.85           N
ATOM    179  CA  LEU A  24     -29.142  42.376  -3.041  1.00 92.13           C
ATOM    180  C   LEU A  24     -30.666  42.310  -3.216  1.00 91.91           C
ATOM    181  O   LEU A  24     -31.398  42.314  -2.230  1.00 90.06           O
ATOM    182  CB  LEU A  24     -28.653  43.827  -3.143  1.00 91.50           C
ATOM    183  CG  LEU A  24     -27.237  44.071  -2.582  1.00 87.90           C
ATOM    184  CD1 LEU A  24     -26.773  45.476  -2.956  1.00 81.64           C
ATOM    185  CD2 LEU A  24     -27.200  43.956  -1.058  1.00 81.29           C
ATOM    186  N   ALA A  25     -31.159  42.235  -4.450  1.00 91.36           N
ATOM    187  CA  ALA A  25     -32.576  42.053  -4.730  1.00 90.67           C
ATOM    188  C   ALA A  25     -33.088  40.683  -4.273  1.00 90.55           C
ATOM    189  O   ALA A  25     -34.192  40.597  -3.718  1.00 88.45           O
ATOM    190  CB  ALA A  25     -32.821  42.283  -6.222  1.00 89.73           C
ATOM    191  N   MET A  26     -32.290  39.615  -4.441  1.00 90.36           N
ATOM    192  CA  MET A  26     -32.610  38.286  -3.910  1.00 88.73           C
ATOM    193  C   MET A  26     -32.663  38.284  -2.384  1.00 88.85           C
ATOM    194  O   MET A  26     -33.645  37.826  -1.810  1.00 86.59           O
ATOM    195  CB  MET A  26     -31.585  37.250  -4.393  1.00 86.44           C
ATOM    196  CG  MET A  26     -31.837  36.802  -5.827  1.00 76.09           C
ATOM    197  SD  MET A  26     -30.618  35.575  -6.403  1.00 70.62           S
ATOM    198  CE  MET A  26     -31.593  34.711  -7.654  1.00 62.54           C
ATOM    199  N   VAL A  27     -31.657  38.848  -1.726  1.00 89.10           N
ATOM    200  CA  VAL A  27     -31.601  38.934  -0.260  1.00 87.93           C
ATOM    201  C   VAL A  27     -32.801  39.708   0.293  1.00 87.40           C
ATOM    202  O   VAL A  27     -33.430  39.252   1.245  1.00 84.82           O
ATOM    203  CB  VAL A  27     -30.278  39.563   0.212  1.00 86.73           C
ATOM    204  CG1 VAL A  27     -30.251  39.787   1.720  1.00 79.56           C
ATOM    205  CG2 VAL A  27     -29.091  38.659  -0.143  1.00 80.42           C
ATOM    206  N   LYS A  28     -33.177  40.826  -0.317  1.00 87.87           N
ATOM    207  CA  LYS A  28     -34.367  41.584   0.103  1.00 86.66           C
ATOM    208  C   LYS A  28     -35.670  40.794  -0.039  1.00 85.36           C
ATOM    209  O   LYS A  28     -36.547  40.948   0.797  1.00 80.56           O
ATOM    210  CB  LYS A  28     -34.480  42.898  -0.686  1.00 84.86           C
ATOM    211  CG  LYS A  28     -33.550  43.985  -0.129  1.00 74.62           C
ATOM    212  CD  LYS A  28     -33.771  45.296  -0.883  1.00 68.54           C
ATOM    213  CE  LYS A  28     -32.892  46.393  -0.287  1.00 59.39           C
ATOM    214  NZ  LYS A  28     -33.141  47.712  -0.933  1.00 51.30           N
ATOM    215  N   ARG A  29     -35.802  39.971  -1.074  1.00 85.23           N
ATOM    216  CA  ARG A  29     -36.986  39.105  -1.226  1.00 83.17           C
ATOM    217  C   ARG A  29     -37.012  38.013  -0.171  1.00 81.73           C
ATOM    218  O   ARG A  29     -38.049  37.818   0.451  1.00 73.89           O
ATOM    219  CB  ARG A  29     -37.041  38.502  -2.639  1.00 80.34           C
ATOM    220  CG  ARG A  29     -37.466  39.534  -3.693  1.00 71.36           C
ATOM    221  CD  ARG A  29     -37.523  38.860  -5.060  1.00 67.51           C
ATOM    222  NE  ARG A  29     -37.888  39.815  -6.118  1.00 59.99           N
ATOM    223  CZ  ARG A  29     -38.116  39.519  -7.390  1.00 52.93           C
ATOM    224  NH1 ARG A  29     -38.053  38.286  -7.824  1.00 49.39           N
ATOM    225  NH2 ARG A  29     -38.416  40.449  -8.241  1.00 47.55           N
ATOM    226  N   GLY A  30     -35.897  37.367   0.063  1.00 75.64           N
ATOM    227  CA  GLY A  30     -35.779  36.327   1.088  1.00 72.07           C
ATOM    228  C   GLY A  30     -35.912  36.844   2.524  1.00 71.09           C
ATOM    229  O   GLY A  30     -36.381  36.123   3.392  1.00 63.83           O
ATOM    230  N   ALA A  31     -35.572  38.105   2.780  1.00 69.41           N
ATOM    231  CA  ALA A  31     -35.704  38.712   4.109  1.00 66.77           C
ATOM    232  C   ALA A  31     -37.164  38.903   4.562  1.00 65.71           C
ATOM    233  O   ALA A  31     -37.407  39.040   5.761  1.00 58.91           O
ATOM    234  CB  ALA A  31     -34.960  40.054   4.107  1.00 60.86           C
ATOM    235  N   GLY A  32     -38.110  38.913   3.643  1.00 55.69           N
ATOM    236  CA  GLY A  32     -39.536  38.921   3.984  1.00 53.02           C
ATOM    237  C   GLY A  32     -40.004  37.608   4.596  1.00 54.19           C
ATOM    238  O   GLY A  32     -40.768  37.606   5.568  1.00 50.39           O
ATOM    239  N   GLU A  33     -39.535  36.515   4.075  1.00 57.18           N
ATOM    240  CA  GLU A  33     -39.592  35.228   4.753  1.00 54.70           C
ATOM    241  C   GLU A  33     -38.408  35.179   5.728  1.00 53.69           C
ATOM    242  O   GLU A  33     -37.320  34.766   5.367  1.00 49.22           O
ATOM    243  CB  GLU A  33     -39.562  34.066   3.759  1.00 49.38           C
ATOM    244  CG  GLU A  33     -40.863  33.974   2.951  1.00 43.88           C
ATOM    245  CD  GLU A  33     -40.913  32.759   2.011  1.00 40.33           C
ATOM    246  OE1 GLU A  33     -42.014  32.534   1.437  1.00 37.12           O
ATOM    247  OE2 GLU A  33     -39.888  32.067   1.843  1.00 36.50           O
ATOM    248  N   THR A  34     -38.612  35.629   6.968  1.00 51.85           N
ATOM    249  CA  THR A  34     -37.648  35.398   8.042  1.00 50.55           C
ATOM    250  C   THR A  34     -37.307  33.914   8.034  1.00 50.89           C
ATOM    251  O   THR A  34     -38.178  33.106   8.370  1.00 46.94           O
ATOM    252  CB  THR A  34     -38.216  35.767   9.422  1.00 44.30           C
ATOM    253  OG1 THR A  34     -39.622  35.709   9.450  1.00 38.91           O
ATOM    254  CG2 THR A  34     -37.813  37.172   9.830  1.00 38.04           C
ATOM    255  N   PRO A  35     -36.110  33.521   7.634  1.00 50.86           N
ATOM    256  CA  PRO A  35     -35.761  32.117   7.635  1.00 49.65           C
ATOM    257  C   PRO A  35     -35.788  31.662   9.089  1.00 50.01           C
ATOM    258  O   PRO A  35     -34.940  32.067   9.888  1.00 47.84           O
ATOM    259  CB  PRO A  35     -34.386  32.031   6.953  1.00 45.30           C
ATOM    260  CG  PRO A  35     -33.778  33.405   7.172  1.00 44.56           C
ATOM    261  CD  PRO A  35     -34.985  34.338   7.206  1.00 46.81           C
ATOM    262  N   ALA A  36     -36.778  30.878   9.445  1.00 45.48           N
ATOM    263  CA  ALA A  36     -37.050  30.487  10.836  1.00 44.22           C
ATOM    264  C   ALA A  36     -35.876  29.749  11.498  1.00 45.49           C
ATOM    265  O   ALA A  36     -35.782  29.668  12.722  1.00 42.48           O
ATOM    266  CB  ALA A  36     -38.318  29.618  10.829  1.00 38.46           C
ATOM    267  N   GLY A  37     -34.981  29.217  10.699  1.00 49.88           N
ATOM    268  CA  GLY A  37     -33.820  28.449  11.135  1.00 48.43           C
ATOM    269  C   GLY A  37     -32.621  29.272  11.610  1.00 49.45           C
ATOM    270  O   GLY A  37     -31.518  28.732  11.619  1.00 46.04           O
ATOM    271  N   ALA A  38     -32.793  30.530  12.020  1.00 51.66           N
ATOM    272  CA  ALA A  38     -31.768  31.234  12.781  1.00 50.58           C
ATOM    273  C   ALA A  38     -31.589  30.522  14.132  1.00 51.99           C
ATOM    274  O   ALA A  38     -32.185  30.908  15.137  1.00 48.84           O
ATOM    275  CB  ALA A  38     -32.138  32.712  12.910  1.00 45.19           C
ATOM    276  N   THR A  39     -30.845  29.426  14.136  1.00 58.74           N
ATOM    277  CA  THR A  39     -30.563  28.640  15.332  1.00 57.75           C
ATOM    278  C   THR A  39     -29.861  29.539  16.330  1.00 59.72           C
ATOM    279  O   THR A  39     -28.725  29.960  16.121  1.00 55.51           O
ATOM    280  CB  THR A  39     -29.711  27.399  15.045  1.00 51.56           C
ATOM    281  OG1 THR A  39     -28.919  27.589  13.906  1.00 45.74           O
ATOM    282  CG2 THR A  39     -30.590  26.178  14.778  1.00 43.63           C
ATOM    283  N   ARG A  40     -30.563  29.825  17.403  1.00 61.83           N
ATOM    284  CA  ARG A  40     -30.017  30.523  18.553  1.00 64.16           C
ATOM    285  C   ARG A  40     -28.763  29.784  18.986  1.00 67.59           C
ATOM    286  O   ARG A  40     -28.795  28.562  19.143  1.00 63.46           O
ATOM    287  CB  ARG A  40     -31.096  30.582  19.640  1.00 57.72           C
ATOM    288  CG  ARG A  40     -30.653  31.381  20.873  1.00 49.63           C
ATOM    289  CD  ARG A  40     -31.768  31.387  21.910  1.00 46.35           C
ATOM    290  NE  ARG A  40     -31.328  32.048  23.147  1.00 40.04           N
ATOM    291  CZ  ARG A  40     -32.025  32.149  24.264  1.00 33.79           C
ATOM    292  NH1 ARG A  40     -33.240  31.698  24.354  1.00 33.74           N
ATOM    293  NH2 ARG A  40     -31.497  32.689  25.315  1.00 29.64           N
ATOM    294  N   VAL A  41     -27.688  30.510  19.180  1.00 74.20           N
ATOM    295  CA  VAL A  41     -26.458  29.934  19.734  1.00 76.44           C
ATOM    296  C   VAL A  41     -26.808  29.403  21.119  1.00 80.03           C
ATOM    297  O   VAL A  41     -27.220  30.177  21.981  1.00 76.20           O
ATOM    298  CB  VAL A  41     -25.318  30.956  19.794  1.00 68.95           C
ATOM    299  CG1 VAL A  41     -24.030  30.309  20.300  1.00 60.69           C
ATOM    300  CG2 VAL A  41     -25.042  31.546  18.397  1.00 60.56           C
ATOM    301  N   ALA A  42     -26.697  28.102  21.295  1.00 77.16           N
ATOM    302  CA  ALA A  42     -26.964  27.483  22.581  1.00 79.44           C
ATOM    303  C   ALA A  42     -25.985  28.051  23.615  1.00 83.00           C
ATOM    304  O   ALA A  42     -24.772  28.090  23.385  1.00 79.88           O
ATOM    305  CB  ALA A  42     -26.856  25.965  22.434  1.00 73.32           C
ATOM    306  N   SER A  43     -26.514  28.478  24.744  1.00 81.90           N
ATOM    307  CA  SER A  43     -25.677  28.938  25.853  1.00 84.80           C
ATOM    308  C   SER A  43     -24.887  27.779  26.453  1.00 87.38           C
ATOM    309  O   SER A  43     -25.304  26.618  26.392  1.00 84.45           O
ATOM    310  CB  SER A  43     -26.542  29.627  26.911  1.00 80.85           C
ATOM    311  OG  SER A  43     -27.434  28.709  27.512  1.00 73.99           O
ATOM    312  N   SER A  44     -23.773  28.081  27.107  1.00 87.94           N
ATOM    313  CA  SER A  44     -22.980  27.057  27.802  1.00 88.88           C
ATOM    314  C   SER A  44     -23.828  26.246  28.793  1.00 90.36           C
ATOM    315  O   SER A  44     -23.687  25.029  28.871  1.00 88.08           O
ATOM    316  CB  SER A  44     -21.805  27.712  28.535  1.00 86.23           C
ATOM    317  OG  SER A  44     -21.061  28.476  27.618  1.00 76.29           O
ATOM    318  N   SER A  45     -24.761  26.897  29.496  1.00 91.43           N
ATOM    319  CA  SER A  45     -25.672  26.219  30.426  1.00 91.35           C
ATOM    320  C   SER A  45     -26.668  25.284  29.727  1.00 92.27           C
ATOM    321  O   SER A  45     -26.973  24.213  30.255  1.00 89.97           O
ATOM    322  CB  SER A  45     -26.437  27.248  31.256  1.00 89.02           C
ATOM    323  OG  SER A  45     -27.183  28.129  30.437  1.00 75.34           O
ATOM    324  N   GLU A  46     -27.141  25.640  28.538  1.00 93.45           N
ATOM    325  CA  GLU A  46     -28.016  24.778  27.732  1.00 93.47           C
ATOM    326  C   GLU A  46     -27.251  23.543  27.236  1.00 94.24           C
ATOM    327  O   GLU A  46     -27.771  22.427  27.324  1.00 92.60           O
ATOM    328  CB  GLU A  46     -28.602  25.561  26.547  1.00 92.02           C
ATOM    329  CG  GLU A  46     -29.710  26.558  26.951  1.00 84.52           C
ATOM    330  CD  GLU A  46     -30.039  27.611  25.871  1.00 79.87           C
ATOM    331  OE1 GLU A  46     -31.144  28.192  25.902  1.00 73.29           O
ATOM    332  OE2 GLU A  46     -29.151  27.915  25.051  1.00 73.96           O
ATOM    333  N   VAL A  47     -26.011  23.715  26.799  1.00 94.61           N
ATOM    334  CA  VAL A  47     -25.172  22.590  26.357  1.00 95.11           C
ATOM    335  C   VAL A  47     -24.826  21.660  27.518  1.00 95.53           C
ATOM    336  O   VAL A  47     -24.954  20.450  27.377  1.00 94.69           O
ATOM    337  CB  VAL A  47     -23.903  23.068  25.635  1.00 94.55           C
ATOM    338  CG1 VAL A  47     -23.080  21.881  25.127  1.00 90.72           C
ATOM    339  CG2 VAL A  47     -24.243  23.923  24.416  1.00 90.83           C
ATOM    340  N   LEU A  48     -24.458  22.209  28.677  1.00 95.34           N
ATOM    341  CA  LEU A  48     -24.225  21.416  29.891  1.00 95.24           C
ATOM    342  C   LEU A  48     -25.477  20.615  30.264  1.00 95.33           C
ATOM    343  O   LEU A  48     -25.385  19.412  30.509  1.00 94.54           O
ATOM    344  CB  LEU A  48     -23.829  22.343  31.054  1.00 94.72           C
ATOM    345  CG  LEU A  48     -22.399  22.906  30.967  1.00 93.03           C
ATOM    346  CD1 LEU A  48     -22.187  23.933  32.076  1.00 89.41           C
ATOM    347  CD2 LEU A  48     -21.349  21.820  31.121  1.00 88.65           C
ATOM    348  N   THR A  49     -26.638  21.253  30.240  1.00 94.90           N
ATOM    349  CA  THR A  49     -27.916  20.588  30.521  1.00 94.60           C
ATOM    350  C   THR A  49     -28.226  19.495  29.495  1.00 94.85           C
ATOM    351  O   THR A  49     -28.711  18.431  29.864  1.00 93.67           O
ATOM    352  CB  THR A  49     -29.063  21.607  30.570  1.00 93.52           C
ATOM    353  OG1 THR A  49     -28.794  22.604  31.526  1.00 83.08           O
ATOM    354  CG2 THR A  49     -30.396  20.976  30.965  1.00 79.90           C
ATOM    355  N   ALA A  50     -27.932  19.717  28.225  1.00 94.89           N
ATOM    356  CA  ALA A  50     -28.118  18.711  27.185  1.00 94.94           C
ATOM    357  C   ALA A  50     -27.202  17.494  27.386  1.00 95.33           C
ATOM    358  O   ALA A  50     -27.648  16.360  27.232  1.00 94.33           O
ATOM    359  CB  ALA A  50     -27.907  19.374  25.822  1.00 94.45           C
ATOM    360  N   ILE A  51     -25.948  17.709  27.783  1.00 95.99           N
ATOM    361  CA  ILE A  51     -25.021  16.627  28.123  1.00 96.21           C
ATOM    362  C   ILE A  51     -25.517  15.865  29.360  1.00 96.25           C
ATOM    363  O   ILE A  51     -25.560  14.636  29.350  1.00 95.41           O
ATOM    364  CB  ILE A  51     -23.590  17.167  28.324  1.00 96.16           C
ATOM    365  CG1 ILE A  51     -23.033  17.721  26.986  1.00 94.49           C
ATOM    366  CG2 ILE A  51     -22.654  16.067  28.852  1.00 94.03           C
ATOM    367  CD1 ILE A  51     -21.750  18.538  27.143  1.00 91.53           C
ATOM    368  N   GLU A  52     -25.940  16.576  30.401  1.00 95.40           N
ATOM    369  CA  GLU A  52     -26.517  15.967  31.599  1.00 95.17           C
ATOM    370  C   GLU A  52     -27.756  15.126  31.265  1.00 95.05           C
ATOM    371  O   GLU A  52     -27.885  14.008  31.775  1.00 93.71           O
ATOM    372  CB  GLU A  52     -26.882  17.049  32.623  1.00 94.33           C
ATOM    373  CG  GLU A  52     -25.656  17.681  33.306  1.00 91.64           C
ATOM    374  CD  GLU A  52     -26.014  18.794  34.306  1.00 91.34           C
ATOM    375  OE1 GLU A  52     -25.098  19.237  35.036  1.00 86.21           O
ATOM    376  OE2 GLU A  52     -27.196  19.202  34.380  1.00 86.58           O
ATOM    377  N   ASN A  53     -28.622  15.600  30.384  1.00 95.06           N
ATOM    378  CA  ASN A  53     -29.794  14.846  29.942  1.00 94.67           C
ATOM    379  C   ASN A  53     -29.404  13.561  29.202  1.00 94.76           C
ATOM    380  O   ASN A  53     -29.989  12.518  29.469  1.00 93.26           O
ATOM    381  CB  ASN A  53     -30.691  15.738  29.078  1.00 93.85           C
ATOM    382  CG  ASN A  53     -31.426  16.817  29.867  1.00 90.54           C
ATOM    383  OD1 ASN A  53     -31.592  16.773  31.066  1.00 81.37           O
ATOM    384  ND2 ASN A  53     -31.929  17.810  29.172  1.00 80.86           N
ATOM    385  N   ILE A  54     -28.393  13.595  28.355  1.00 95.74           N
ATOM    386  CA  ILE A  54     -27.888  12.391  27.677  1.00 95.60           C
ATOM    387  C   ILE A  54     -27.389  11.363  28.700  1.00 95.87           C
ATOM    388  O   ILE A  54     -27.721  10.185  28.602  1.00 94.65           O
ATOM    389  CB  ILE A  54     -26.773  12.751  26.675  1.00 95.37           C
ATOM    390  CG1 ILE A  54     -27.377  13.500  25.471  1.00 91.92           C
ATOM    391  CG2 ILE A  54     -26.006  11.506  26.182  1.00 91.74           C
ATOM    392  CD1 ILE A  54     -26.316  14.221  24.638  1.00 83.85           C
ATOM    393  N   ILE A  55     -26.608  11.793  29.677  1.00 95.76           N
ATOM    394  CA  ILE A  55     -26.124  10.915  30.748  1.00 95.55           C
ATOM    395  C   ILE A  55     -27.294  10.383  31.575  1.00 95.37           C
ATOM    396  O   ILE A  55     -27.349   9.186  31.882  1.00 94.26           O
ATOM    397  CB  ILE A  55     -25.088  11.648  31.618  1.00 95.14           C
ATOM    398  CG1 ILE A  55     -23.825  12.085  30.822  1.00 92.02           C
ATOM    399  CG2 ILE A  55     -24.670  10.795  32.825  1.00 91.79           C
ATOM    400  CD1 ILE A  55     -23.020  10.958  30.174  1.00 84.16           C
ATOM    401  N   GLN A  56     -28.265  11.236  31.899  1.00 94.72           N
ATOM    402  CA  GLN A  56     -29.457  10.850  32.644  1.00 94.13           C
ATOM    403  C   GLN A  56     -30.296   9.809  31.890  1.00 94.16           C
ATOM    404  O   GLN A  56     -30.769   8.858  32.497  1.00 92.88           O
ATOM    405  CB  GLN A  56     -30.261  12.107  32.963  1.00 92.51           C
ATOM    406  CG  GLN A  56     -31.389  11.834  33.958  1.00 85.14           C
ATOM    407  CD  GLN A  56     -32.154  13.111  34.301  1.00 85.16           C
ATOM    408  OE1 GLN A  56     -32.790  13.722  33.471  1.00 78.01           O
ATOM    409  NE2 GLN A  56     -32.147  13.542  35.536  1.00 75.13           N
ATOM    410  N   ASP A  57     -30.432   9.944  30.576  1.00 94.56           N
ATOM    411  CA  ASP A  57     -31.161   8.987  29.746  1.00 94.26           C
ATOM    412  C   ASP A  57     -30.443   7.643  29.651  1.00 94.58           C
ATOM    413  O   ASP A  57     -31.090   6.587  29.669  1.00 92.91           O
ATOM    414  CB  ASP A  57     -31.420   9.586  28.361  1.00 93.61           C
ATOM    415  CG  ASP A  57     -32.481  10.694  28.370  1.00 88.91           C
ATOM    416  OD1 ASP A  57     -33.292  10.746  29.329  1.00 81.00           O
ATOM    417  OD2 ASP A  57     -32.510  11.456  27.383  1.00 81.78           O
ATOM    418  N   ILE A  58     -29.115   7.639  29.628  1.00 94.55           N
ATOM    419  CA  ILE A  58     -28.314   6.413  29.722  1.00 94.41           C
ATOM    420  C   ILE A  58     -28.552   5.723  31.071  1.00 94.36           C
ATOM    421  O   ILE A  58     -28.856   4.534  31.106  1.00 93.06           O
ATOM    422  CB  ILE A  58     -26.816   6.713  29.491  1.00 94.22           C
ATOM    423  CG1 ILE A  58     -26.586   7.108  28.012  1.00 91.21           C
ATOM    424  CG2 ILE A  58     -25.932   5.506  29.858  1.00 90.89           C
ATOM    425  CD1 ILE A  58     -25.222   7.768  27.774  1.00 85.90           C
ATOM    426  N   ILE A  59     -28.485   6.468  32.168  1.00 93.77           N
ATOM    427  CA  ILE A  59     -28.694   5.919  33.516  1.00 93.33           C
ATOM    428  C   ILE A  59     -30.123   5.393  33.680  1.00 93.08           C
ATOM    429  O   ILE A  59     -30.315   4.287  34.180  1.00 91.67           O
ATOM    430  CB  ILE A  59     -28.338   6.978  34.576  1.00 92.89           C
ATOM    431  CG1 ILE A  59     -26.817   7.271  34.539  1.00 89.02           C
ATOM    432  CG2 ILE A  59     -28.732   6.504  35.982  1.00 87.59           C
ATOM    433  CD1 ILE A  59     -26.436   8.561  35.254  1.00 79.21           C
ATOM    434  N   LYS A  60     -31.131   6.115  33.174  1.00 92.84           N
ATOM    435  CA  LYS A  60     -32.531   5.654  33.186  1.00 92.21           C
ATOM    436  C   LYS A  60     -32.742   4.400  32.344  1.00 92.00           C
ATOM    437  O   LYS A  60     -33.566   3.566  32.700  1.00 90.09           O
ATOM    438  CB  LYS A  60     -33.448   6.764  32.664  1.00 91.51           C
ATOM    439  CG  LYS A  60     -33.690   7.880  33.683  1.00 86.28           C
ATOM    440  CD  LYS A  60     -34.484   8.984  33.002  1.00 80.81           C
ATOM    441  CE  LYS A  60     -34.781  10.135  33.964  1.00 73.49           C
ATOM    442  NZ  LYS A  60     -35.274  11.323  33.229  1.00 65.75           N
ATOM    443  N   SER A  61     -32.034   4.271  31.246  1.00 91.93           N
ATOM    444  CA  SER A  61     -32.086   3.057  30.426  1.00 91.26           C
ATOM    445  C   SER A  61     -31.491   1.869  31.179  1.00 91.23           C
ATOM    446  O   SER A  61     -32.124   0.819  31.254  1.00 89.62           O
ATOM    447  CB  SER A  61     -31.373   3.269  29.092  1.00 90.23           C
ATOM    448  OG  SER A  61     -31.985   4.323  28.372  1.00 77.39           O
ATOM    449  N   LEU A  62     -30.354   2.062  31.829  1.00 91.39           N
ATOM    450  CA  LEU A  62     -29.730   1.040  32.679  1.00 90.70           C
ATOM    451  C   LEU A  62     -30.633   0.641  33.856  1.00 90.48           C
ATOM    452  O   LEU A  62     -30.803  -0.550  34.103  1.00 88.95           O
ATOM    453  CB  LEU A  62     -28.385   1.563  33.189  1.00 90.53           C
ATOM    454  CG  LEU A  62     -27.296   1.679  32.111  1.00 88.60           C
ATOM    455  CD1 LEU A  62     -26.090   2.406  32.691  1.00 85.14           C
ATOM    456  CD2 LEU A  62     -26.840   0.313  31.617  1.00 85.20           C
ATOM    457  N   ALA A  63     -31.248   1.604  34.516  1.00 90.53           N
ATOM    458  CA  ALA A  63     -32.179   1.346  35.619  1.00 89.88           C
ATOM    459  C   ALA A  63     -33.421   0.550  35.180  1.00 89.61           C
ATOM    460  O   ALA A  63     -33.993  -0.191  35.965  1.00 87.29           O
ATOM    461  CB  ALA A  63     -32.578   2.695  36.227  1.00 89.12           C
ATOM    462  N   ARG A  64     -33.824   0.673  33.919  1.00 89.45           N
ATOM    463  CA  ARG A  64     -34.912  -0.109  33.306  1.00 88.77           C
ATOM    464  C   ARG A  64     -34.449  -1.433  32.692  1.00 88.20           C
ATOM    465  O   ARG A  64     -35.246  -2.095  32.030  1.00 85.19           O
ATOM    466  CB  ARG A  64     -35.642   0.758  32.270  1.00 87.85           C
ATOM    467  CG  ARG A  64     -36.482   1.850  32.950  1.00 82.15           C
ATOM    468  CD  ARG A  64     -37.229   2.700  31.905  1.00 80.04           C
ATOM    469  NE  ARG A  64     -36.320   3.592  31.180  1.00 73.20           N
ATOM    470  CZ  ARG A  64     -36.482   4.055  29.949  1.00 68.66           C
ATOM    471  NH1 ARG A  64     -37.536   3.771  29.244  1.00 61.66           N
ATOM    472  NH2 ARG A  64     -35.581   4.804  29.412  1.00 60.98           N
ATOM    473  N   ASN A  65     -33.189  -1.829  32.884  1.00 88.65           N
ATOM    474  CA  ASN A  65     -32.593  -3.001  32.241  1.00 87.72           C
ATOM    475  C   ASN A  65     -32.604  -2.932  30.699  1.00 87.75           C
ATOM    476  O   ASN A  65     -32.573  -3.956  30.013  1.00 83.62           O
ATOM    477  CB  ASN A  65     -33.179  -4.300  32.827  1.00 85.59           C
ATOM    478  CG  ASN A  65     -32.239  -5.042  33.756  1.00 79.04           C
ATOM    479  OD1 ASN A  65     -31.083  -4.723  33.934  1.00 69.69           O
ATOM    480  ND2 ASN A  65     -32.720  -6.104  34.367  1.00 67.83           N
ATOM    481  N   GLU A  66     -32.657  -1.725  30.158  1.00 88.02           N
ATOM    482  CA  GLU A  66     -32.545  -1.474  28.730  1.00 88.16           C
ATOM    483  C   GLU A  66     -31.086  -1.170  28.363  1.00 89.03           C
ATOM    484  O   GLU A  66     -30.365  -0.494  29.088  1.00 86.86           O
ATOM    485  CB  GLU A  66     -33.460  -0.317  28.307  1.00 86.03           C
ATOM    486  CG  GLU A  66     -34.953  -0.638  28.436  1.00 77.65           C
ATOM    487  CD  GLU A  66     -35.869   0.575  28.166  1.00 74.12           C
ATOM    488  OE1 GLU A  66     -37.104   0.416  28.223  1.00 68.11           O
ATOM    489  OE2 GLU A  66     -35.371   1.706  27.965  1.00 68.10           O
ATOM    490  N   VAL A  67     -30.674  -1.639  27.192  1.00 89.11           N
ATOM    491  CA  VAL A  67     -29.327  -1.355  26.695  1.00 89.20           C
ATOM    492  C   VAL A  67     -29.242   0.105  26.268  1.00 90.34           C
ATOM    493  O   VAL A  67     -29.931   0.500  25.317  1.00 88.95           O
ATOM    494  CB  VAL A  67     -28.957  -2.259  25.515  1.00 87.12           C
ATOM    495  CG1 VAL A  67     -27.548  -1.962  24.990  1.00 79.17           C
ATOM    496  CG2 VAL A  67     -28.995  -3.719  25.953  1.00 79.62           C
ATOM    497  N   PRO A  68     -28.379   0.902  26.884  1.00 90.44           N
ATOM    498  CA  PRO A  68     -28.187   2.270  26.457  1.00 90.74           C
ATOM    499  C   PRO A  68     -27.565   2.323  25.063  1.00 91.03           C
ATOM    500  O   PRO A  68     -26.633   1.581  24.729  1.00 89.51           O
ATOM    501  CB  PRO A  68     -27.319   2.929  27.530  1.00 89.50           C
ATOM    502  CG  PRO A  68     -26.568   1.756  28.147  1.00 87.33           C
ATOM    503  CD  PRO A  68     -27.539   0.590  28.023  1.00 89.48           C
ATOM    504  N   ALA A  69     -28.105   3.218  24.250  1.00 92.28           N
ATOM    505  CA  ALA A  69     -27.615   3.444  22.904  1.00 92.13           C
ATOM    506  C   ALA A  69     -27.784   4.912  22.509  1.00 92.94           C
ATOM    507  O   ALA A  69     -28.810   5.523  22.789  1.00 91.21           O
ATOM    508  CB  ALA A  69     -28.363   2.517  21.931  1.00 90.00           C
ATOM    509  N   PHE A  70     -26.802   5.453  21.795  1.00 93.57           N
ATOM    510  CA  PHE A  70     -26.974   6.743  21.147  1.00 93.90           C
ATOM    511  C   PHE A  70     -27.733   6.574  19.838  1.00 93.64           C
ATOM    512  O   PHE A  70     -27.381   5.737  19.003  1.00 91.47           O
ATOM    513  CB  PHE A  70     -25.620   7.416  20.912  1.00 94.20           C
ATOM    514  CG  PHE A  70     -24.873   7.725  22.190  1.00 94.78           C
ATOM    515  CD1 PHE A  70     -25.438   8.579  23.147  1.00 92.22           C
ATOM    516  CD2 PHE A  70     -23.614   7.159  22.426  1.00 92.08           C
ATOM    517  CE1 PHE A  70     -24.762   8.859  24.338  1.00 91.29           C
ATOM    518  CE2 PHE A  70     -22.922   7.438  23.618  1.00 91.28           C
ATOM    519  CZ  PHE A  70     -23.499   8.287  24.583  1.00 93.36           C
ATOM    520  N   THR A  71     -28.768   7.380  19.657  1.00 92.48           N
ATOM    521  CA  THR A  71     -29.500   7.478  18.390  1.00 92.21           C
ATOM    522  C   THR A  71     -29.086   8.777  17.707  1.00 92.43           C
ATOM    523  O   THR A  71     -29.331   9.851  18.238  1.00 90.33           O
ATOM    524  CB  THR A  71     -31.014   7.409  18.615  1.00 91.01           C
ATOM    525  OG1 THR A  71     -31.329   6.228  19.329  1.00 80.65           O
ATOM    526  CG2 THR A  71     -31.779   7.336  17.299  1.00 78.22           C
ATOM    527  N   ILE A  72     -28.424   8.658  16.569  1.00 91.83           N
ATOM    528  CA  ILE A  72     -27.841   9.791  15.852  1.00 91.85           C
ATOM    529  C   ILE A  72     -28.319   9.743  14.409  1.00 91.44           C
ATOM    530  O   ILE A  72     -28.338   8.679  13.794  1.00 89.25           O
ATOM    531  CB  ILE A  72     -26.295   9.767  15.941  1.00 90.87           C
ATOM    532  CG1 ILE A  72     -25.815   9.675  17.407  1.00 85.45           C
ATOM    533  CG2 ILE A  72     -25.696  11.006  15.261  1.00 83.26           C
ATOM    534  CD1 ILE A  72     -24.302   9.519  17.561  1.00 78.79           C
ATOM    535  N   ASP A  73     -28.655  10.907  13.861  1.00 90.89           N
ATOM    536  CA  ASP A  73     -29.043  11.027  12.463  1.00 90.68           C
ATOM    537  C   ASP A  73     -27.934  10.523  11.539  1.00 90.81           C
ATOM    538  O   ASP A  73     -26.742  10.791  11.737  1.00 87.98           O
ATOM    539  CB  ASP A  73     -29.404  12.482  12.143  1.00 89.22           C
ATOM    540  CG  ASP A  73     -30.602  12.986  12.942  1.00 86.69           C
ATOM    541  OD1 ASP A  73     -31.463  12.165  13.318  1.00 78.56           O
ATOM    542  OD2 ASP A  73     -30.652  14.216  13.183  1.00 80.42           O
ATOM    543  N   ASN A  74     -28.310   9.780  10.508  1.00 87.17           N
ATOM    544  CA  ASN A  74     -27.335   9.222   9.590  1.00 86.24           C
ATOM    545  C   ASN A  74     -26.828  10.278   8.604  1.00 86.31           C
ATOM    546  O   ASN A  74     -27.387  10.486   7.532  1.00 83.32           O
ATOM    547  CB  ASN A  74     -27.895   7.973   8.907  1.00 83.51           C
ATOM    548  CG  ASN A  74     -26.836   7.273   8.076  1.00 78.70           C
ATOM    549  OD1 ASN A  74     -25.670   7.635   8.055  1.00 69.77           O
ATOM    550  ND2 ASN A  74     -27.213   6.224   7.382  1.00 71.25           N
ATOM    551  N   ARG A  75     -25.705  10.887   8.936  1.00 85.18           N
ATOM    552  CA  ARG A  75     -25.026  11.902   8.115  1.00 84.32           C
ATOM    553  C   ARG A  75     -24.336  11.353   6.866  1.00 83.36           C
ATOM    554  O   ARG A  75     -23.754  12.133   6.118  1.00 78.84           O
ATOM    555  CB  ARG A  75     -24.000  12.633   8.987  1.00 83.72           C
ATOM    556  CG  ARG A  75     -24.650  13.373  10.163  1.00 81.54           C
ATOM    557  CD  ARG A  75     -23.594  14.084  11.000  1.00 79.84           C
ATOM    558  NE  ARG A  75     -22.779  13.142  11.787  1.00 78.78           N
ATOM    559  CZ  ARG A  75     -21.465  13.155  11.953  1.00 78.25           C
ATOM    560  NH1 ARG A  75     -20.702  14.053  11.405  1.00 70.18           N
ATOM    561  NH2 ARG A  75     -20.894  12.264  12.693  1.00 73.65           N
ATOM    562  N   SER A  76     -24.335  10.045   6.652  1.00 82.77           N
ATOM    563  CA  SER A  76     -23.589   9.399   5.571  1.00 80.85           C
ATOM    564  C   SER A  76     -24.466   8.825   4.445  1.00 80.94           C
ATOM    565  O   SER A  76     -23.936   8.154   3.563  1.00 75.69           O
ATOM    566  CB  SER A  76     -22.616   8.349   6.130  1.00 76.75           C
ATOM    567  OG  SER A  76     -23.206   7.493   7.076  1.00 69.35           O
ATOM    568  N   SER A  77     -25.774   9.098   4.471  1.00 79.67           N
ATOM    569  CA  SER A  77     -26.691   8.688   3.413  1.00 81.01           C
ATOM    570  C   SER A  77     -27.252   9.897   2.669  1.00 83.26           C
ATOM    571  O   SER A  77     -27.735  10.836   3.289  1.00 81.22           O
ATOM    572  CB  SER A  77     -27.840   7.844   3.974  1.00 77.31           C
ATOM    573  OG  SER A  77     -28.601   7.378   2.888  1.00 69.68           O
ATOM    574  N   TRP A  78     -27.208   9.843   1.340  1.00 85.13           N
ATOM    575  CA  TRP A  78     -27.852  10.848   0.498  1.00 85.21           C
ATOM    576  C   TRP A  78     -29.376  10.856   0.645  1.00 85.96           C
ATOM    577  O   TRP A  78     -29.998  11.885   0.410  1.00 83.08           O
ATOM    578  CB  TRP A  78     -27.458  10.615  -0.962  1.00 84.54           C
ATOM    579  CG  TRP A  78     -26.065  11.054  -1.302  1.00 84.56           C
ATOM    580  CD1 TRP A  78     -25.012  10.249  -1.525  1.00 80.65           C
ATOM    581  CD2 TRP A  78     -25.576  12.426  -1.442  1.00 83.78           C
ATOM    582  NE1 TRP A  78     -23.874  11.024  -1.801  1.00 79.83           N
ATOM    583  CE2 TRP A  78     -24.186  12.363  -1.742  1.00 82.05           C
ATOM    584  CE3 TRP A  78     -26.162  13.705  -1.331  1.00 79.94           C
ATOM    585  CZ2 TRP A  78     -23.404  13.530  -1.913  1.00 79.78           C
ATOM    586  CZ3 TRP A  78     -25.389  14.856  -1.497  1.00 78.27           C
ATOM    587  CH2 TRP A  78     -24.020  14.778  -1.779  1.00 78.88           C
ATOM    588  N   GLU A  79     -29.971   9.761   1.078  1.00 86.09           N
ATOM    589  CA  GLU A  79     -31.412   9.658   1.352  1.00 85.59           C
ATOM    590  C   GLU A  79     -31.884  10.632   2.443  1.00 86.69           C
ATOM    591  O   GLU A  79     -33.035  11.052   2.442  1.00 82.82           O
ATOM    592  CB  GLU A  79     -31.732   8.235   1.821  1.00 83.09           C
ATOM    593  CG  GLU A  79     -31.403   7.160   0.789  1.00 74.69           C
ATOM    594  CD  GLU A  79     -31.473   5.741   1.370  1.00 66.13           C
ATOM    595  OE1 GLU A  79     -31.380   4.792   0.558  1.00 59.83           O
ATOM    596  OE2 GLU A  79     -31.545   5.612   2.617  1.00 59.73           O
ATOM    597  N   ASN A  80     -30.993  11.003   3.354  1.00 86.98           N
ATOM    598  CA  ASN A  80     -31.279  11.948   4.424  1.00 87.19           C
ATOM    599  C   ASN A  80     -31.019  13.412   4.040  1.00 88.35           C
ATOM    600  O   ASN A  80     -31.118  14.292   4.889  1.00 85.13           O
ATOM    601  CB  ASN A  80     -30.464  11.559   5.663  1.00 85.02           C
ATOM    602  CG  ASN A  80     -30.953  10.291   6.320  1.00 84.05           C
ATOM    603  OD1 ASN A  80     -32.038   9.791   6.114  1.00 75.79           O
ATOM    604  ND2 ASN A  80     -30.155   9.764   7.221  1.00 76.91           N
ATOM    605  N   ILE A  81     -30.650  13.656   2.809  1.00 89.60           N
ATOM    606  CA  ILE A  81     -30.270  14.979   2.330  1.00 90.22           C
ATOM    607  C   ILE A  81     -31.323  15.498   1.360  1.00 90.46           C
ATOM    608  O   ILE A  81     -31.630  14.863   0.350  1.00 88.66           O
ATOM    609  CB  ILE A  81     -28.863  14.954   1.709  1.00 88.95           C
ATOM    610  CG1 ILE A  81     -27.778  14.431   2.680  1.00 83.97           C
ATOM    611  CG2 ILE A  81     -28.468  16.345   1.202  1.00 82.99           C
ATOM    612  CD1 ILE A  81     -27.613  15.230   3.978  1.00 77.26           C
ATOM    613  N   MET A  82     -31.832  16.682   1.657  1.00 90.72           N
ATOM    614  CA  MET A  82     -32.671  17.447   0.757  1.00 89.44           C
ATOM    615  C   MET A  82     -31.866  18.612   0.191  1.00 89.41           C
ATOM    616  O   MET A  82     -31.121  19.273   0.917  1.00 87.42           O
ATOM    617  CB  MET A  82     -33.912  17.929   1.511  1.00 87.41           C
ATOM    618  CG  MET A  82     -34.990  18.491   0.598  1.00 79.53           C
ATOM    619  SD  MET A  82     -36.355  19.335   1.463  1.00 74.62           S
ATOM    620  CE  MET A  82     -36.890  18.090   2.631  1.00 66.22           C
ATOM    621  N   PHE A  83     -32.026  18.865  -1.093  1.00 90.73           N
ATOM    622  CA  PHE A  83     -31.505  20.068  -1.713  1.00 90.27           C
ATOM    623  C   PHE A  83     -32.541  21.193  -1.620  1.00 89.89           C
ATOM    624  O   PHE A  83     -33.723  20.981  -1.884  1.00 85.85           O
ATOM    625  CB  PHE A  83     -31.106  19.780  -3.160  1.00 88.08           C
ATOM    626  CG  PHE A  83     -30.612  21.003  -3.886  1.00 88.93           C
ATOM    627  CD1 PHE A  83     -31.397  21.602  -4.887  1.00 84.25           C
ATOM    628  CD2 PHE A  83     -29.397  21.604  -3.514  1.00 84.86           C
ATOM    629  CE1 PHE A  83     -30.971  22.779  -5.519  1.00 81.74           C
ATOM    630  CE2 PHE A  83     -28.968  22.786  -4.135  1.00 81.80           C
ATOM    631  CZ  PHE A  83     -29.751  23.368  -5.130  1.00 83.88           C
ATOM    632  N   ASP A  84     -32.085  22.369  -1.236  1.00 88.45           N
ATOM    633  CA  ASP A  84     -32.872  23.586  -1.171  1.00 86.62           C
ATOM    634  C   ASP A  84     -32.052  24.713  -1.803  1.00 86.90           C
ATOM    635  O   ASP A  84     -30.905  24.941  -1.408  1.00 81.44           O
ATOM    636  CB  ASP A  84     -33.214  23.862   0.294  1.00 82.68           C
ATOM    637  CG  ASP A  84     -34.135  25.049   0.536  1.00 77.24           C
ATOM    638  OD1 ASP A  84     -34.019  26.069  -0.176  1.00 69.32           O
ATOM    639  OD2 ASP A  84     -34.930  24.960   1.491  1.00 71.16           O
ATOM    640  N   ASP A  85     -32.630  25.423  -2.767  1.00 86.27           N
ATOM    641  CA  ASP A  85     -31.918  26.481  -3.488  1.00 84.37           C
ATOM    642  C   ASP A  85     -31.428  27.617  -2.579  1.00 85.24           C
ATOM    643  O   ASP A  85     -30.427  28.275  -2.874  1.00 79.07           O
ATOM    644  CB  ASP A  85     -32.832  27.068  -4.574  1.00 80.28           C
ATOM    645  CG  ASP A  85     -32.989  26.171  -5.795  1.00 72.49           C
ATOM    646  OD1 ASP A  85     -32.005  25.491  -6.146  1.00 63.76           O
ATOM    647  OD2 ASP A  85     -34.078  26.200  -6.395  1.00 66.38           O
ATOM    648  N   SER A  86     -32.106  27.828  -1.453  1.00 84.13           N
ATOM    649  CA  SER A  86     -31.775  28.892  -0.508  1.00 83.23           C
ATOM    650  C   SER A  86     -30.691  28.516   0.513  1.00 84.11           C
ATOM    651  O   SER A  86     -29.986  29.390   1.013  1.00 79.84           O
ATOM    652  CB  SER A  86     -33.045  29.351   0.212  1.00 80.35           C
ATOM    653  OG  SER A  86     -33.524  28.370   1.107  1.00 71.79           O
ATOM    654  N   VAL A  87     -30.568  27.227   0.810  1.00 85.74           N
ATOM    655  CA  VAL A  87     -29.675  26.720   1.872  1.00 85.39           C
ATOM    656  C   VAL A  87     -28.633  25.718   1.346  1.00 86.29           C
ATOM    657  O   VAL A  87     -27.589  25.525   1.961  1.00 80.23           O
ATOM    658  CB  VAL A  87     -30.492  26.103   3.026  1.00 82.04           C
ATOM    659  CG1 VAL A  87     -29.640  25.839   4.252  1.00 73.77           C
ATOM    660  CG2 VAL A  87     -31.640  27.012   3.483  1.00 75.72           C
ATOM    661  N   GLY A  88     -28.896  25.073   0.214  1.00 87.02           N
ATOM    662  CA  GLY A  88     -28.052  24.008  -0.323  1.00 87.16           C
ATOM    663  C   GLY A  88     -28.432  22.636   0.213  1.00 89.27           C
ATOM    664  O   GLY A  88     -29.605  22.266   0.246  1.00 85.75           O
ATOM    665  N   LEU A  89     -27.452  21.862   0.636  1.00 90.31           N
ATOM    666  CA  LEU A  89     -27.670  20.537   1.203  1.00 90.58           C
ATOM    667  C   LEU A  89     -28.070  20.651   2.676  1.00 91.07           C
ATOM    668  O   LEU A  89     -27.215  20.896   3.531  1.00 89.21           O
ATOM    669  CB  LEU A  89     -26.406  19.670   1.062  1.00 89.15           C
ATOM    670  CG  LEU A  89     -25.971  19.363  -0.386  1.00 86.99           C
ATOM    671  CD1 LEU A  89     -24.662  18.574  -0.349  1.00 82.73           C
ATOM    672  CD2 LEU A  89     -27.014  18.532  -1.131  1.00 82.98           C
ATOM    673  N   ARG A  90     -29.326  20.401   2.978  1.00 90.50           N
ATOM    674  CA  ARG A  90     -29.831  20.331   4.351  1.00 89.95           C
ATOM    675  C   ARG A  90     -30.261  18.913   4.699  1.00 90.31           C
ATOM    676  O   ARG A  90     -30.588  18.111   3.828  1.00 88.11           O
ATOM    677  CB  ARG A  90     -30.931  21.383   4.579  1.00 87.33           C
ATOM    678  CG  ARG A  90     -32.252  21.065   3.869  1.00 80.03           C
ATOM    679  CD  ARG A  90     -33.253  22.195   4.124  1.00 79.33           C
ATOM    680  NE  ARG A  90     -34.598  21.839   3.646  1.00 73.39           N
ATOM    681  CZ  ARG A  90     -35.634  22.650   3.623  1.00 68.43           C
ATOM    682  NH1 ARG A  90     -35.567  23.874   4.048  1.00 63.60           N
ATOM    683  NH2 ARG A  90     -36.775  22.230   3.181  1.00 60.71           N
ATOM    684  N   MET A  91     -30.269  18.600   5.983  1.00 90.45           N
ATOM    685  CA  MET A  91     -30.765  17.326   6.476  1.00 89.76           C
ATOM    686  C   MET A  91     -32.297  17.351   6.529  1.00 89.72           C
ATOM    687  O   MET A  91     -32.891  18.340   6.957  1.00 87.92           O
ATOM    688  CB  MET A  91     -30.129  17.037   7.843  1.00 88.14           C
ATOM    689  CG  MET A  91     -30.319  15.587   8.270  1.00 82.61           C
ATOM    690  SD  MET A  91     -29.408  15.148   9.786  1.00 76.38           S
ATOM    691  CE  MET A  91     -27.728  15.047   9.156  1.00 68.74           C
ATOM    692  N   ILE A  92     -32.936  16.267   6.097  1.00 90.07           N
ATOM    693  CA  ILE A  92     -34.388  16.122   6.184  1.00 88.52           C
ATOM    694  C   ILE A  92     -34.823  16.013   7.651  1.00 89.18           C
ATOM    695  O   ILE A  92     -34.144  15.378   8.441  1.00 86.46           O
ATOM    696  CB  ILE A  92     -34.956  14.942   5.366  1.00 85.63           C
ATOM    697  CG1 ILE A  92     -33.904  13.971   4.828  1.00 76.22           C
ATOM    698  CG2 ILE A  92     -35.806  15.509   4.217  1.00 74.15           C
ATOM    699  CD1 ILE A  92     -34.501  12.740   4.125  1.00 70.96           C
ATOM    700  N   PRO A  93     -36.000  16.565   8.026  1.00 86.36           N
ATOM    701  CA  PRO A  93     -36.468  16.520   9.417  1.00 84.09           C
ATOM    702  C   PRO A  93     -36.670  15.100   9.952  1.00 83.82           C
ATOM    703  O   PRO A  93     -36.327  14.811  11.091  1.00 79.44           O
ATOM    704  CB  PRO A  93     -37.780  17.300   9.425  1.00 81.68           C
ATOM    705  CG  PRO A  93     -37.659  18.228   8.226  1.00 79.39           C
ATOM    706  CD  PRO A  93     -36.847  17.415   7.226  1.00 82.27           C
ATOM    707  N   GLN A  94     -37.206  14.206   9.130  1.00 84.73           N
ATOM    708  CA  GLN A  94     -37.424  12.792   9.456  1.00 84.22           C
ATOM    709  C   GLN A  94     -36.390  11.918   8.745  1.00 85.46           C
ATOM    710  O   GLN A  94     -36.717  11.103   7.885  1.00 79.31           O
ATOM    711  CB  GLN A  94     -38.863  12.379   9.126  1.00 80.72           C
ATOM    712  CG  GLN A  94     -39.898  13.072  10.018  1.00 72.30           C
ATOM    713  CD  GLN A  94     -41.317  12.572   9.731  1.00 64.32           C
ATOM    714  OE1 GLN A  94     -41.576  11.791   8.840  1.00 58.84           O
ATOM    715  NE2 GLN A  94     -42.295  13.018  10.492  1.00 54.50           N
ATOM    716  N   CYS A  95     -35.124  12.106   9.090  1.00 85.01           N
ATOM    717  CA  CYS A  95     -34.047  11.315   8.529  1.00 84.63           C
ATOM    718  C   CYS A  95     -33.922   9.934   9.181  1.00 86.29           C
ATOM    719  O   CYS A  95     -34.342   9.713  10.324  1.00 82.65           O
ATOM    720  CB  CYS A  95     -32.741  12.110   8.581  1.00 79.95           C
ATOM    721  SG  CYS A  95     -32.285  12.538  10.275  1.00 74.91           S
ATOM    722  N   THR A  96     -33.313   9.008   8.474  1.00 85.24           N
ATOM    723  CA  THR A  96     -32.944   7.717   9.057  1.00 84.66           C
ATOM    724  C   THR A  96     -31.861   7.914  10.117  1.00 86.30           C
ATOM    725  O   THR A  96     -30.920   8.698   9.953  1.00 83.89           O
ATOM    726  CB  THR A  96     -32.485   6.699   8.007  1.00 81.65           C
ATOM    727  OG1 THR A  96     -31.348   7.130   7.318  1.00 73.30           O
ATOM    728  CG2 THR A  96     -33.573   6.401   6.972  1.00 71.51           C
ATOM    729  N   THR A  97     -31.992   7.180  11.215  1.00 87.34           N
ATOM    730  CA  THR A  97     -31.040   7.243  12.327  1.00 87.39           C
ATOM    731  C   THR A  97     -30.170   6.004  12.371  1.00 87.59           C
ATOM    732  O   THR A  97     -30.541   4.919  11.906  1.00 84.73           O
ATOM    733  CB  THR A  97     -31.749   7.473  13.670  1.00 85.86           C
ATOM    734  OG1 THR A  97     -32.638   6.422  13.946  1.00 76.65           O
ATOM    735  CG2 THR A  97     -32.541   8.783  13.689  1.00 77.32           C
ATOM    736  N   ARG A  98     -28.999   6.138  12.964  1.00 87.35           N
ATOM    737  CA  ARG A  98     -28.152   5.005  13.333  1.00 86.37           C
ATOM    738  C   ARG A  98     -28.066   4.902  14.848  1.00 86.63           C
ATOM    739  O   ARG A  98     -27.988   5.912  15.541  1.00 84.45           O
ATOM    740  CB  ARG A  98     -26.778   5.105  12.659  1.00 83.92           C
ATOM    741  CG  ARG A  98     -25.960   6.319  13.126  1.00 76.39           C
ATOM    742  CD  ARG A  98     -24.616   6.369  12.410  1.00 74.37           C
ATOM    743  NE  ARG A  98     -23.851   7.531  12.844  1.00 70.27           N
ATOM    744  CZ  ARG A  98     -22.705   7.578  13.505  1.00 66.48           C
ATOM    745  NH1 ARG A  98     -22.020   6.518  13.818  1.00 60.54           N
ATOM    746  NH2 ARG A  98     -22.237   8.710  13.861  1.00 60.24           N
ATOM    747  N   LYS A  99     -28.047   3.676  15.356  1.00 87.88           N
ATOM    748  CA  LYS A  99     -27.854   3.411  16.782  1.00 87.85           C
ATOM    749  C   LYS A  99     -26.413   2.991  17.047  1.00 88.41           C
ATOM    750  O   LYS A  99     -25.881   2.111  16.372  1.00 86.26           O
ATOM    751  CB  LYS A  99     -28.865   2.375  17.294  1.00 86.00           C
ATOM    752  CG  LYS A  99     -30.275   2.977  17.411  1.00 79.01           C
ATOM    753  CD  LYS A  99     -31.252   1.995  18.077  1.00 75.11           C
ATOM    754  CE  LYS A  99     -32.612   2.675  18.279  1.00 67.70           C
ATOM    755  NZ  LYS A  99     -33.562   1.821  19.029  1.00 59.55           N
ATOM    756  N   ILE A 100     -25.810   3.602  18.048  1.00 89.08           N
ATOM    757  CA  ILE A 100     -24.519   3.190  18.600  1.00 89.55           C
ATOM    758  C   ILE A 100     -24.809   2.512  19.938  1.00 89.49           C
ATOM    759  O   ILE A 100     -24.984   3.181  20.950  1.00 87.69           O
ATOM    760  CB  ILE A 100     -23.543   4.374  18.722  1.00 89.58           C
ATOM    761  CG1 ILE A 100     -23.362   5.079  17.357  1.00 87.33           C
ATOM    762  CG2 ILE A 100     -22.193   3.880  19.263  1.00 85.97           C
ATOM    763  CD1 ILE A 100     -22.459   6.315  17.410  1.00 79.43           C
ATOM    764  N   ARG A 101     -24.921   1.187  19.899  1.00 88.68           N
ATOM    765  CA  ARG A 101     -25.269   0.366  21.066  1.00 87.79           C
ATOM    766  C   ARG A 101     -24.053   0.131  21.948  1.00 88.29           C
ATOM    767  O   ARG A 101     -22.948  -0.043  21.437  1.00 86.22           O
ATOM    768  CB  ARG A 101     -25.867  -0.972  20.608  1.00 85.50           C
ATOM    769  CG  ARG A 101     -27.189  -0.816  19.855  1.00 79.35           C
ATOM    770  CD  ARG A 101     -27.703  -2.162  19.330  1.00 76.54           C
ATOM    771  NE  ARG A 101     -28.024  -3.097  20.428  1.00 70.05           N
ATOM    772  CZ  ARG A 101     -28.706  -4.230  20.325  1.00 64.28           C
ATOM    773  NH1 ARG A 101     -29.176  -4.654  19.190  1.00 59.23           N
ATOM    774  NH2 ARG A 101     -28.936  -4.964  21.367  1.00 57.19           N
ATOM    775  N   SER A 102     -24.276   0.069  23.258  1.00 86.99           N
ATOM    776  CA  SER A 102     -23.225  -0.239  24.235  1.00 86.13           C
ATOM    777  C   SER A 102     -22.904  -1.731  24.356  1.00 85.64           C
ATOM    778  O   SER A 102     -21.837  -2.083  24.822  1.00 81.76           O
ATOM    779  CB  SER A 102     -23.629   0.305  25.610  1.00 85.52           C
ATOM    780  OG  SER A 102     -24.875  -0.224  25.990  1.00 81.85           O
ATOM    781  N   ASP A 103     -23.816  -2.596  23.937  1.00 85.00           N
ATOM    782  CA  ASP A 103     -23.709  -4.055  24.056  1.00 83.36           C
ATOM    783  C   ASP A 103     -23.070  -4.738  22.844  1.00 83.05           C
ATOM    784  O   ASP A 103     -22.641  -5.892  22.926  1.00 78.29           O
ATOM    785  CB  ASP A 103     -25.109  -4.620  24.301  1.00 80.26           C
ATOM    786  CG  ASP A 103     -26.050  -4.468  23.096  1.00 77.48           C
ATOM    787  OD1 ASP A 103     -25.922  -3.508  22.306  1.00 71.46           O
ATOM    788  OD2 ASP A 103     -26.942  -5.316  22.932  1.00 74.48           O
ATOM    789  N   SER A 104     -22.995  -4.062  21.716  1.00 81.92           N
ATOM    790  CA  SER A 104     -22.407  -4.636  20.515  1.00 81.60           C
ATOM    791  C   SER A 104     -20.880  -4.501  20.521  1.00 82.68           C
ATOM    792  O   SER A 104     -20.371  -3.380  20.576  1.00 80.77           O
ATOM    793  CB  SER A 104     -23.013  -3.980  19.275  1.00 78.81           C
ATOM    794  OG  SER A 104     -22.451  -4.527  18.094  1.00 71.68           O
ATOM    795  N   PRO A 105     -20.138  -5.594  20.334  1.00 79.61           N
ATOM    796  CA  PRO A 105     -18.669  -5.553  20.342  1.00 78.67           C
ATOM    797  C   PRO A 105     -18.050  -4.546  19.364  1.00 79.33           C
ATOM    798  O   PRO A 105     -16.995  -3.967  19.630  1.00 77.26           O
ATOM    799  CB  PRO A 105     -18.240  -6.981  19.987  1.00 76.51           C
ATOM    800  CG  PRO A 105     -19.405  -7.842  20.440  1.00 73.69           C
ATOM    801  CD  PRO A 105     -20.626  -6.956  20.227  1.00 75.48           C
ATOM    802  N   LYS A 106     -18.711  -4.334  18.240  1.00 78.81           N
ATOM    803  CA  LYS A 106     -18.249  -3.382  17.220  1.00 78.24           C
ATOM    804  C   LYS A 106     -18.567  -1.923  17.556  1.00 80.16           C
ATOM    805  O   LYS A 106     -17.885  -1.027  17.061  1.00 77.43           O
ATOM    806  CB  LYS A 106     -18.834  -3.743  15.847  1.00 73.80           C
ATOM    807  CG  LYS A 106     -18.213  -5.023  15.267  1.00 67.48           C
ATOM    808  CD  LYS A 106     -18.737  -5.281  13.858  1.00 61.91           C
ATOM    809  CE  LYS A 106     -18.066  -6.530  13.265  1.00 55.96           C
ATOM    810  NZ  LYS A 106     -18.583  -6.873  11.914  1.00 48.77           N
ATOM    811  N   SER A 107     -19.606  -1.682  18.327  1.00 83.40           N
ATOM    812  CA  SER A 107     -20.068  -0.332  18.639  1.00 85.07           C
ATOM    813  C   SER A 107     -19.703   0.142  20.040  1.00 87.38           C
ATOM    814  O   SER A 107     -19.554   1.344  20.227  1.00 86.88           O
ATOM    815  CB  SER A 107     -21.575  -0.204  18.405  1.00 83.17           C
ATOM    816  OG  SER A 107     -22.305  -1.078  19.230  1.00 77.63           O
ATOM    817  N   VAL A 108     -19.489  -0.765  20.989  1.00 87.73           N
ATOM    818  CA  VAL A 108     -19.194  -0.422  22.383  1.00 88.82           C
ATOM    819  C   VAL A 108     -17.978   0.496  22.511  1.00 89.96           C
ATOM    820  O   VAL A 108     -18.020   1.478  23.250  1.00 89.90           O
ATOM    821  CB  VAL A 108     -19.026  -1.688  23.243  1.00 88.07           C
ATOM    822  CG1 VAL A 108     -17.780  -2.511  22.901  1.00 82.77           C
ATOM    823  CG2 VAL A 108     -18.998  -1.322  24.735  1.00 82.72           C
ATOM    824  N   LYS A 109     -16.925   0.262  21.730  1.00 89.00           N
ATOM    825  CA  LYS A 109     -15.762   1.154  21.724  1.00 89.56           C
ATOM    826  C   LYS A 109     -16.147   2.568  21.282  1.00 91.05           C
ATOM    827  O   LYS A 109     -15.712   3.532  21.899  1.00 90.42           O
ATOM    828  CB  LYS A 109     -14.602   0.571  20.898  1.00 88.23           C
ATOM    829  CG  LYS A 109     -13.355   1.456  21.035  1.00 83.16           C
ATOM    830  CD  LYS A 109     -12.093   0.922  20.344  1.00 77.38           C
ATOM    831  CE  LYS A 109     -10.990   1.962  20.585  1.00 71.25           C
ATOM    832  NZ  LYS A 109      -9.657   1.634  20.020  1.00 62.84           N
ATOM    833  N   LYS A 110     -16.974   2.697  20.241  1.00 90.23           N
ATOM    834  CA  LYS A 110     -17.456   4.016  19.790  1.00 90.52           C
ATOM    835  C   LYS A 110     -18.339   4.677  20.845  1.00 91.83           C
ATOM    836  O   LYS A 110     -18.182   5.858  21.089  1.00 91.20           O
ATOM    837  CB  LYS A 110     -18.235   3.913  18.472  1.00 89.12           C
ATOM    838  CG  LYS A 110     -17.335   3.636  17.264  1.00 82.46           C
ATOM    839  CD  LYS A 110     -18.176   3.735  15.991  1.00 78.04           C
ATOM    840  CE  LYS A 110     -17.313   3.605  14.736  1.00 70.40           C
ATOM    841  NZ  LYS A 110     -18.098   3.881  13.512  1.00 63.24           N
ATOM    842  N   PHE A 111     -19.217   3.899  21.477  1.00 93.66           N
ATOM    843  CA  PHE A 111     -20.064   4.366  22.568  1.00 94.41           C
ATOM    844  C   PHE A 111     -19.224   4.926  23.722  1.00 95.11           C
ATOM    845  O   PHE A 111     -19.417   6.069  24.135  1.00 94.80           O
ATOM    846  CB  PHE A 111     -20.942   3.196  23.020  1.00 94.31           C
ATOM    847  CG  PHE A 111     -21.908   3.554  24.120  1.00 94.30           C
ATOM    848  CD1 PHE A 111     -21.543   3.388  25.469  1.00 92.36           C
ATOM    849  CD2 PHE A 111     -23.169   4.077  23.805  1.00 92.32           C
ATOM    850  CE1 PHE A 111     -22.436   3.751  26.487  1.00 91.76           C
ATOM    851  CE2 PHE A 111     -24.066   4.435  24.821  1.00 91.55           C
ATOM    852  CZ  PHE A 111     -23.698   4.278  26.163  1.00 92.56           C
ATOM    853  N   ALA A 112     -18.229   4.172  24.173  1.00 95.26           N
ATOM    854  CA  ALA A 112     -17.317   4.606  25.222  1.00 95.46           C
ATOM    855  C   ALA A 112     -16.498   5.841  24.826  1.00 95.96           C
ATOM    856  O   ALA A 112     -16.330   6.753  25.628  1.00 95.23           O
ATOM    857  CB  ALA A 112     -16.407   3.426  25.576  1.00 94.54           C
ATOM    858  N   LEU A 113     -16.026   5.913  23.582  1.00 95.93           N
ATOM    859  CA  LEU A 113     -15.302   7.086  23.086  1.00 96.14           C
ATOM    860  C   LEU A 113     -16.184   8.333  23.037  1.00 96.54           C
ATOM    861  O   LEU A 113     -15.716   9.404  23.398  1.00 95.59           O
ATOM    862  CB  LEU A 113     -14.690   6.805  21.707  1.00 95.21           C
ATOM    863  CG  LEU A 113     -13.497   5.824  21.697  1.00 91.97           C
ATOM    864  CD1 LEU A 113     -13.016   5.634  20.259  1.00 86.61           C
ATOM    865  CD2 LEU A 113     -12.327   6.300  22.540  1.00 86.59           C
ATOM    866  N   ILE A 114     -17.451   8.206  22.636  1.00 96.75           N
ATOM    867  CA  ILE A 114     -18.399   9.325  22.658  1.00 96.86           C
ATOM    868  C   ILE A 114     -18.604   9.816  24.095  1.00 97.19           C
ATOM    869  O   ILE A 114     -18.522  11.018  24.328  1.00 96.43           O
ATOM    870  CB  ILE A 114     -19.730   8.939  21.973  1.00 96.31           C
ATOM    871  CG1 ILE A 114     -19.515   8.848  20.445  1.00 93.51           C
ATOM    872  CG2 ILE A 114     -20.848   9.969  22.276  1.00 93.08           C
ATOM    873  CD1 ILE A 114     -20.676   8.182  19.707  1.00 86.09           C
ATOM    874  N   LEU A 115     -18.788   8.909  25.050  1.00 97.19           N
ATOM    875  CA  LEU A 115     -18.900   9.282  26.463  1.00 97.01           C
ATOM    876  C   LEU A 115     -17.612   9.925  26.996  1.00 97.19           C
ATOM    877  O   LEU A 115     -17.682  10.929  27.700  1.00 96.20           O
ATOM    878  CB  LEU A 115     -19.265   8.059  27.307  1.00 96.39           C
ATOM    879  CG  LEU A 115     -20.740   7.654  27.217  1.00 93.57           C
ATOM    880  CD1 LEU A 115     -20.932   6.345  27.978  1.00 89.34           C
ATOM    881  CD2 LEU A 115     -21.655   8.704  27.851  1.00 88.65           C
ATOM    882  N   LYS A 116     -16.454   9.402  26.647  1.00 97.04           N
ATOM    883  CA  LYS A 116     -15.168   9.991  27.034  1.00 96.89           C
ATOM    884  C   LYS A 116     -15.050  11.416  26.506  1.00 97.00           C
ATOM    885  O   LYS A 116     -14.763  12.324  27.283  1.00 95.98           O
ATOM    886  CB  LYS A 116     -14.013   9.097  26.557  1.00 96.30           C
ATOM    887  CG  LYS A 116     -12.610   9.631  26.901  1.00 94.03           C
ATOM    888  CD  LYS A 116     -12.301   9.644  28.409  1.00 90.01           C
ATOM    889  CE  LYS A 116     -10.844  10.082  28.616  1.00 86.84           C
ATOM    890  NZ  LYS A 116     -10.347   9.863  29.993  1.00 80.13           N
ATOM    891  N   VAL A 117     -15.324  11.619  25.222  1.00 97.41           N
ATOM    892  CA  VAL A 117     -15.271  12.957  24.611  1.00 97.49           C
ATOM    893  C   VAL A 117     -16.350  13.874  25.197  1.00 97.54           C
ATOM    894  O   VAL A 117     -16.043  15.019  25.496  1.00 96.55           O
ATOM    895  CB  VAL A 117     -15.350  12.867  23.080  1.00 97.03           C
ATOM    896  CG1 VAL A 117     -15.393  14.255  22.431  1.00 93.64           C
ATOM    897  CG2 VAL A 117     -14.114  12.154  22.519  1.00 93.87           C
ATOM    898  N   LEU A 118     -17.566  13.382  25.468  1.00 97.53           N
ATOM    899  CA  LEU A 118     -18.599  14.132  26.190  1.00 97.34           C
ATOM    900  C   LEU A 118     -18.113  14.593  27.561  1.00 97.25           C
ATOM    901  O   LEU A 118     -18.287  15.756  27.907  1.00 96.33           O
ATOM    902  CB  LEU A 118     -19.872  13.281  26.356  1.00 96.50           C
ATOM    903  CG  LEU A 118     -20.881  13.410  25.197  1.00 91.92           C
ATOM    904  CD1 LEU A 118     -21.948  12.323  25.326  1.00 87.23           C
ATOM    905  CD2 LEU A 118     -21.587  14.758  25.230  1.00 86.83           C
ATOM    906  N   SER A 119     -17.453  13.715  28.323  1.00 96.77           N
ATOM    907  CA  SER A 119     -16.915  14.071  29.634  1.00 96.26           C
ATOM    908  C   SER A 119     -15.808  15.132  29.554  1.00 96.01           C
ATOM    909  O   SER A 119     -15.712  15.984  30.432  1.00 94.58           O
ATOM    910  CB  SER A 119     -16.416  12.824  30.370  1.00 95.25           C
ATOM    911  OG  SER A 119     -15.140  12.392  29.939  1.00 84.68           O
ATOM    912  N   MET A 120     -15.014  15.105  28.496  1.00 96.40           N
ATOM    913  CA  MET A 120     -13.990  16.119  28.252  1.00 96.09           C
ATOM    914  C   MET A 120     -14.626  17.453  27.847  1.00 96.00           C
ATOM    915  O   MET A 120     -14.264  18.484  28.401  1.00 94.50           O
ATOM    916  CB  MET A 120     -13.018  15.641  27.176  1.00 95.52           C
ATOM    917  CG  MET A 120     -12.195  14.428  27.620  1.00 92.39           C
ATOM    918  SD  MET A 120     -11.085  13.773  26.336  1.00 88.82           S
ATOM    919  CE  MET A 120      -9.815  15.055  26.354  1.00 77.81           C
ATOM    920  N   ILE A 121     -15.612  17.420  26.942  1.00 97.19           N
ATOM    921  CA  ILE A 121     -16.385  18.601  26.538  1.00 96.94           C
ATOM    922  C   ILE A 121     -17.086  19.218  27.753  1.00 96.89           C
ATOM    923  O   ILE A 121     -17.022  20.432  27.937  1.00 95.91           O
ATOM    924  CB  ILE A 121     -17.391  18.222  25.432  1.00 96.62           C
ATOM    925  CG1 ILE A 121     -16.634  17.975  24.108  1.00 93.95           C
ATOM    926  CG2 ILE A 121     -18.460  19.318  25.231  1.00 93.69           C
ATOM    927  CD1 ILE A 121     -17.485  17.302  23.030  1.00 89.51           C
ATOM    928  N   TYR A 122     -17.691  18.398  28.599  1.00 96.41           N
ATOM    929  CA  TYR A 122     -18.357  18.861  29.814  1.00 96.19           C
ATOM    930  C   TYR A 122     -17.404  19.658  30.714  1.00 95.67           C
ATOM    931  O   TYR A 122     -17.736  20.762  31.145  1.00 94.45           O
ATOM    932  CB  TYR A 122     -18.945  17.658  30.544  1.00 95.89           C
ATOM    933  CG  TYR A 122     -19.875  18.036  31.677  1.00 95.82           C
ATOM    934  CD1 TYR A 122     -19.405  18.112  32.998  1.00 93.07           C
ATOM    935  CD2 TYR A 122     -21.223  18.333  31.398  1.00 93.16           C
ATOM    936  CE1 TYR A 122     -20.271  18.492  34.031  1.00 92.41           C
ATOM    937  CE2 TYR A 122     -22.092  18.712  32.425  1.00 92.13           C
ATOM    938  CZ  TYR A 122     -21.616  18.800  33.735  1.00 93.67           C
ATOM    939  OH  TYR A 122     -22.460  19.192  34.742  1.00 92.16           O
ATOM    940  N   LYS A 123     -16.200  19.151  30.946  1.00 95.11           N
ATOM    941  CA  LYS A 123     -15.163  19.857  31.715  1.00 94.29           C
ATOM    942  C   LYS A 123     -14.706  21.143  31.027  1.00 94.02           C
ATOM    943  O   LYS A 123     -14.547  22.152  31.708  1.00 92.41           O
ATOM    944  CB  LYS A 123     -13.958  18.949  31.961  1.00 93.03           C
ATOM    945  CG  LYS A 123     -14.262  17.866  33.002  1.00 84.82           C
ATOM    946  CD  LYS A 123     -13.015  17.009  33.244  1.00 76.79           C
ATOM    947  CE  LYS A 123     -13.305  15.977  34.327  1.00 67.43           C
ATOM    948  NZ  LYS A 123     -12.118  15.141  34.644  1.00 59.18           N
ATOM    949  N   LEU A 124     -14.529  21.125  29.702  1.00 95.36           N
ATOM    950  CA  LEU A 124     -14.144  22.312  28.947  1.00 95.00           C
ATOM    951  C   LEU A 124     -15.193  23.424  29.068  1.00 94.78           C
ATOM    952  O   LEU A 124     -14.832  24.562  29.345  1.00 93.63           O
ATOM    953  CB  LEU A 124     -13.930  21.955  27.464  1.00 94.89           C
ATOM    954  CG  LEU A 124     -12.668  21.120  27.170  1.00 94.09           C
ATOM    955  CD1 LEU A 124     -12.708  20.647  25.714  1.00 91.49           C
ATOM    956  CD2 LEU A 124     -11.391  21.927  27.385  1.00 90.89           C
ATOM    957  N   ILE A 125     -16.474  23.086  28.943  1.00 95.23           N
ATOM    958  CA  ILE A 125     -17.565  24.051  29.071  1.00 95.04           C
ATOM    959  C   ILE A 125     -17.652  24.580  30.507  1.00 94.49           C
ATOM    960  O   ILE A 125     -17.812  25.777  30.705  1.00 92.93           O
ATOM    961  CB  ILE A 125     -18.889  23.449  28.596  1.00 94.98           C
ATOM    962  CG1 ILE A 125     -18.828  23.079  27.097  1.00 93.08           C
ATOM    963  CG2 ILE A 125     -20.049  24.445  28.813  1.00 93.01           C
ATOM    964  CD1 ILE A 125     -19.996  22.207  26.628  1.00 89.50           C
ATOM    965  N   GLN A 126     -17.509  23.711  31.501  1.00 93.97           N
ATOM    966  CA  GLN A 126     -17.525  24.138  32.906  1.00 93.05           C
ATOM    967  C   GLN A 126     -16.360  25.053  33.282  1.00 92.28           C
ATOM    968  O   GLN A 126     -16.534  25.949  34.100  1.00 89.94           O
ATOM    969  CB  GLN A 126     -17.497  22.918  33.837  1.00 92.14           C
ATOM    970  CG  GLN A 126     -18.868  22.258  33.964  1.00 89.00           C
ATOM    971  CD  GLN A 126     -18.910  21.252  35.110  1.00 89.18           C
ATOM    972  OE1 GLN A 126     -17.970  20.521  35.400  1.00 81.64           O
ATOM    973  NE2 GLN A 126     -20.003  21.186  35.823  1.00 79.82           N
ATOM    974  N   SER A 127     -15.191  24.813  32.709  1.00 92.14           N
ATOM    975  CA  SER A 127     -14.003  25.641  32.959  1.00 90.52           C
ATOM    976  C   SER A 127     -13.899  26.861  32.044  1.00 89.94           C
ATOM    977  O   SER A 127     -12.942  27.616  32.172  1.00 87.28           O
ATOM    978  CB  SER A 127     -12.739  24.787  32.875  1.00 89.20           C
ATOM    979  OG  SER A 127     -12.573  24.205  31.602  1.00 82.70           O
ATOM    980  N   ASP A 128     -14.843  27.035  31.122  1.00 91.19           N
ATOM    981  CA  ASP A 128     -14.814  28.048  30.059  1.00 90.51           C
ATOM    982  C   ASP A 128     -13.502  28.051  29.263  1.00 90.46           C
ATOM    983  O   ASP A 128     -12.970  29.091  28.876  1.00 87.91           O
ATOM    984  CB  ASP A 128     -15.244  29.424  30.604  1.00 89.20           C
ATOM    985  CG  ASP A 128     -15.737  30.364  29.505  1.00 86.41           C
ATOM    986  OD1 ASP A 128     -16.318  29.864  28.510  1.00 80.25           O
ATOM    987  OD2 ASP A 128     -15.614  31.593  29.691  1.00 79.34           O
ATOM    988  N   THR A 129     -12.960  26.850  29.043  1.00 91.82           N
ATOM    989  CA  THR A 129     -11.728  26.643  28.282  1.00 91.30           C
ATOM    990  C   THR A 129     -12.033  25.971  26.946  1.00 92.21           C
ATOM    991  O   THR A 129     -13.018  25.252  26.793  1.00 91.08           O
ATOM    992  CB  THR A 129     -10.676  25.852  29.052  1.00 89.76           C
ATOM    993  OG1 THR A 129     -11.143  24.590  29.448  1.00 81.66           O
ATOM    994  CG2 THR A 129     -10.196  26.582  30.306  1.00 80.72           C
ATOM    995  N   TYR A 130     -11.153  26.186  26.001  1.00 93.03           N
ATOM    996  CA  TYR A 130     -11.268  25.604  24.679  1.00 93.12           C
ATOM    997  C   TYR A 130     -10.122  24.625  24.415  1.00 93.42           C
ATOM    998  O   TYR A 130      -8.996  24.812  24.869  1.00 92.00           O
ATOM    999  CB  TYR A 130     -11.340  26.705  23.617  1.00 92.28           C
ATOM   1000  CG  TYR A 130     -12.591  27.554  23.704  1.00 92.44           C
ATOM   1001  CD1 TYR A 130     -13.715  27.266  22.903  1.00 89.09           C
ATOM   1002  CD2 TYR A 130     -12.668  28.621  24.621  1.00 88.57           C
ATOM   1003  CE1 TYR A 130     -14.880  28.018  23.005  1.00 87.55           C
ATOM   1004  CE2 TYR A 130     -13.842  29.388  24.745  1.00 87.16           C
ATOM   1005  CZ  TYR A 130     -14.949  29.077  23.930  1.00 89.14           C
ATOM   1006  OH  TYR A 130     -16.096  29.807  24.055  1.00 87.20           O
ATOM   1007  N   ALA A 131     -10.400  23.586  23.652  1.00 92.92           N
ATOM   1008  CA  ALA A 131      -9.383  22.649  23.205  1.00 93.14           C
ATOM   1009  C   ALA A 131      -9.518  22.378  21.707  1.00 93.55           C
ATOM   1010  O   ALA A 131     -10.615  22.340  21.151  1.00 92.45           O
ATOM   1011  CB  ALA A 131      -9.477  21.363  24.025  1.00 92.48           C
ATOM   1012  N   THR A 132      -8.404  22.134  21.045  1.00 91.82           N
ATOM   1013  CA  THR A 132      -8.444  21.670  19.652  1.00 91.78           C
ATOM   1014  C   THR A 132      -8.763  20.175  19.597  1.00 92.24           C
ATOM   1015  O   THR A 132      -8.457  19.423  20.526  1.00 91.77           O
ATOM   1016  CB  THR A 132      -7.143  21.977  18.898  1.00 90.85           C
ATOM   1017  OG1 THR A 132      -6.060  21.255  19.402  1.00 87.62           O
ATOM   1018  CG2 THR A 132      -6.789  23.463  18.927  1.00 86.98           C
ATOM   1019  N   LYS A 133      -9.318  19.706  18.481  1.00 90.61           N
ATOM   1020  CA  LYS A 133      -9.523  18.264  18.241  1.00 90.38           C
ATOM   1021  C   LYS A 133      -8.248  17.454  18.494  1.00 90.33           C
ATOM   1022  O   LYS A 133      -8.302  16.336  18.988  1.00 89.65           O
ATOM   1023  CB  LYS A 133      -9.971  18.028  16.788  1.00 89.62           C
ATOM   1024  CG  LYS A 133     -11.406  18.478  16.473  1.00 86.62           C
ATOM   1025  CD  LYS A 133     -11.796  18.011  15.078  1.00 84.76           C
ATOM   1026  CE  LYS A 133     -13.280  18.265  14.776  1.00 81.20           C
ATOM   1027  NZ  LYS A 133     -13.758  17.458  13.622  1.00 78.23           N
ATOM   1028  N   ARG A 134      -7.107  18.022  18.147  1.00 90.06           N
ATOM   1029  CA  ARG A 134      -5.806  17.373  18.297  1.00 89.26           C
ATOM   1030  C   ARG A 134      -5.345  17.346  19.750  1.00 89.89           C
ATOM   1031  O   ARG A 134      -4.751  16.362  20.162  1.00 88.97           O
ATOM   1032  CB  ARG A 134      -4.806  18.078  17.381  1.00 88.48           C
ATOM   1033  CG  ARG A 134      -3.537  17.228  17.231  1.00 83.47           C
ATOM   1034  CD  ARG A 134      -2.707  17.744  16.057  1.00 81.11           C
ATOM   1035  NE  ARG A 134      -1.525  16.894  15.827  1.00 78.41           N
ATOM   1036  CZ  ARG A 134      -1.275  16.132  14.773  1.00 77.83           C
ATOM   1037  NH1 ARG A 134      -2.098  16.052  13.759  1.00 69.53           N
ATOM   1038  NH2 ARG A 134      -0.200  15.426  14.726  1.00 72.83           N
ATOM   1039  N   ASP A 135      -5.663  18.360  20.521  1.00 92.73           N
ATOM   1040  CA  ASP A 135      -5.370  18.401  21.952  1.00 92.46           C
ATOM   1041  C   ASP A 135      -6.181  17.351  22.716  1.00 93.13           C
ATOM   1042  O   ASP A 135      -5.636  16.623  23.549  1.00 92.08           O
ATOM   1043  CB  ASP A 135      -5.644  19.818  22.469  1.00 91.54           C
ATOM   1044  CG  ASP A 135      -4.968  20.056  23.809  1.00 89.05           C
ATOM   1045  OD1 ASP A 135      -3.784  19.688  23.935  1.00 83.46           O
ATOM   1046  OD2 ASP A 135      -5.597  20.642  24.704  1.00 82.88           O
ATOM   1047  N   ILE A 136      -7.461  17.177  22.354  1.00 94.58           N
ATOM   1048  CA  ILE A 136      -8.303  16.087  22.876  1.00 94.58           C
ATOM   1049  C   ILE A 136      -7.691  14.724  22.543  1.00 94.64           C
ATOM   1050  O   ILE A 136      -7.597  13.874  23.417  1.00 93.43           O
ATOM   1051  CB  ILE A 136      -9.745  16.223  22.327  1.00 94.40           C
ATOM   1052  CG1 ILE A 136     -10.402  17.498  22.902  1.00 92.00           C
ATOM   1053  CG2 ILE A 136     -10.602  14.981  22.655  1.00 91.89           C
ATOM   1054  CD1 ILE A 136     -11.756  17.831  22.284  1.00 85.52           C
ATOM   1055  N   TYR A 137      -7.240  14.524  21.307  1.00 92.83           N
ATOM   1056  CA  TYR A 137      -6.585  13.276  20.907  1.00 92.36           C
ATOM   1057  C   TYR A 137      -5.337  12.981  21.757  1.00 92.38           C
ATOM   1058  O   TYR A 137      -5.183  11.866  22.245  1.00 91.55           O
ATOM   1059  CB  TYR A 137      -6.224  13.342  19.418  1.00 91.49           C
ATOM   1060  CG  TYR A 137      -5.287  12.236  18.977  1.00 90.96           C
ATOM   1061  CD1 TYR A 137      -3.931  12.518  18.719  1.00 88.01           C
ATOM   1062  CD2 TYR A 137      -5.748  10.908  18.883  1.00 88.13           C
ATOM   1063  CE1 TYR A 137      -3.045  11.480  18.369  1.00 87.39           C
ATOM   1064  CE2 TYR A 137      -4.867   9.867  18.538  1.00 86.73           C
ATOM   1065  CZ  TYR A 137      -3.517  10.167  18.282  1.00 88.17           C
ATOM   1066  OH  TYR A 137      -2.646   9.142  17.959  1.00 86.48           O
ATOM   1067  N   TYR A 138      -4.486  13.970  21.962  1.00 91.66           N
ATOM   1068  CA  TYR A 138      -3.244  13.793  22.708  1.00 91.33           C
ATOM   1069  C   TYR A 138      -3.454  13.612  24.214  1.00 91.08           C
ATOM   1070  O   TYR A 138      -2.573  13.079  24.882  1.00 89.76           O
ATOM   1071  CB  TYR A 138      -2.314  14.966  22.437  1.00 90.69           C
ATOM   1072  CG  TYR A 138      -1.631  14.927  21.090  1.00 89.34           C
ATOM   1073  CD1 TYR A 138      -0.869  13.804  20.710  1.00 85.37           C
ATOM   1074  CD2 TYR A 138      -1.702  16.034  20.213  1.00 84.98           C
ATOM   1075  CE1 TYR A 138      -0.189  13.774  19.485  1.00 83.95           C
ATOM   1076  CE2 TYR A 138      -1.023  16.016  18.987  1.00 83.03           C
ATOM   1077  CZ  TYR A 138      -0.269  14.883  18.630  1.00 85.90           C
ATOM   1078  OH  TYR A 138       0.394  14.861  17.426  1.00 83.92           O
ATOM   1079  N   THR A 139      -4.613  13.984  24.736  1.00 93.18           N
ATOM   1080  CA  THR A 139      -4.945  13.749  26.148  1.00 92.15           C
ATOM   1081  C   THR A 139      -5.017  12.255  26.492  1.00 91.70           C
ATOM   1082  O   THR A 139      -4.672  11.866  27.600  1.00 89.50           O
ATOM   1083  CB  THR A 139      -6.267  14.431  26.519  1.00 91.36           C
ATOM   1084  OG1 THR A 139      -6.228  15.798  26.189  1.00 83.27           O
ATOM   1085  CG2 THR A 139      -6.573  14.357  28.016  1.00 81.93           C
ATOM   1086  N   ASP A 140      -5.444  11.428  25.523  1.00 92.11           N
ATOM   1087  CA  ASP A 140      -5.483   9.974  25.690  1.00 91.65           C
ATOM   1088  C   ASP A 140      -5.250   9.248  24.354  1.00 91.84           C
ATOM   1089  O   ASP A 140      -6.109   8.557  23.805  1.00 88.75           O
ATOM   1090  CB  ASP A 140      -6.787   9.574  26.398  1.00 90.00           C
ATOM   1091  CG  ASP A 140      -6.722   8.182  27.036  1.00 87.00           C
ATOM   1092  OD1 ASP A 140      -5.837   7.379  26.662  1.00 81.71           O
ATOM   1093  OD2 ASP A 140      -7.586   7.914  27.904  1.00 80.43           O
ATOM   1094  N   SER A 141      -4.059   9.425  23.825  1.00 90.88           N
ATOM   1095  CA  SER A 141      -3.673   8.900  22.511  1.00 89.84           C
ATOM   1096  C   SER A 141      -3.833   7.380  22.396  1.00 90.63           C
ATOM   1097  O   SER A 141      -4.264   6.887  21.352  1.00 88.36           O
ATOM   1098  CB  SER A 141      -2.217   9.302  22.232  1.00 88.09           C
ATOM   1099  OG  SER A 141      -1.786   8.831  20.988  1.00 79.78           O
ATOM   1100  N   GLN A 142      -3.550   6.633  23.464  1.00 92.05           N
ATOM   1101  CA  GLN A 142      -3.682   5.177  23.465  1.00 91.12           C
ATOM   1102  C   GLN A 142      -5.151   4.733  23.372  1.00 91.64           C
ATOM   1103  O   GLN A 142      -5.472   3.822  22.612  1.00 89.30           O
ATOM   1104  CB  GLN A 142      -3.048   4.590  24.727  1.00 89.64           C
ATOM   1105  CG  GLN A 142      -1.518   4.618  24.682  1.00 83.01           C
ATOM   1106  CD  GLN A 142      -0.915   3.884  25.886  1.00 78.82           C
ATOM   1107  OE1 GLN A 142      -1.505   3.776  26.938  1.00 70.56           O
ATOM   1108  NE2 GLN A 142       0.267   3.322  25.764  1.00 66.79           N
ATOM   1109  N   LEU A 143      -6.041   5.391  24.100  1.00 91.09           N
ATOM   1110  CA  LEU A 143      -7.467   5.087  24.086  1.00 91.68           C
ATOM   1111  C   LEU A 143      -8.087   5.383  22.719  1.00 92.36           C
ATOM   1112  O   LEU A 143      -8.823   4.563  22.164  1.00 90.49           O
ATOM   1113  CB  LEU A 143      -8.151   5.886  25.203  1.00 91.08           C
ATOM   1114  CG  LEU A 143      -9.677   5.694  25.241  1.00 89.60           C
ATOM   1115  CD1 LEU A 143     -10.065   4.256  25.568  1.00 84.34           C
ATOM   1116  CD2 LEU A 143     -10.293   6.620  26.281  1.00 84.68           C
ATOM   1117  N   PHE A 144      -7.793   6.562  22.163  1.00 93.60           N
ATOM   1118  CA  PHE A 144      -8.337   6.986  20.877  1.00 93.33           C
ATOM   1119  C   PHE A 144      -7.704   6.241  19.692  1.00 92.03           C
ATOM   1120  O   PHE A 144      -8.376   5.982  18.695  1.00 87.29           O
ATOM   1121  CB  PHE A 144      -8.191   8.500  20.742  1.00 93.51           C
ATOM   1122  CG  PHE A 144      -9.000   9.297  21.748  1.00 94.68           C
ATOM   1123  CD1 PHE A 144     -10.390   9.124  21.837  1.00 92.04           C
ATOM   1124  CD2 PHE A 144      -8.366  10.219  22.597  1.00 92.11           C
ATOM   1125  CE1 PHE A 144     -11.142   9.863  22.768  1.00 91.35           C
ATOM   1126  CE2 PHE A 144      -9.112  10.954  23.527  1.00 91.46           C
ATOM   1127  CZ  PHE A 144     -10.501  10.776  23.618  1.00 93.40           C
ATOM   1128  N   GLY A 145      -6.441   5.876  19.803  1.00 87.78           N
ATOM   1129  CA  GLY A 145      -5.666   5.186  18.779  1.00 85.41           C
ATOM   1130  C   GLY A 145      -5.292   6.058  17.584  1.00 85.26           C
ATOM   1131  O   GLY A 145      -4.144   6.031  17.136  1.00 81.37           O
ATOM   1132  N   ASN A 146      -6.242   6.828  17.065  1.00 85.38           N
ATOM   1133  CA  ASN A 146      -5.992   7.768  15.982  1.00 84.95           C
ATOM   1134  C   ASN A 146      -6.943   8.972  16.032  1.00 86.78           C
ATOM   1135  O   ASN A 146      -8.033   8.900  16.600  1.00 86.09           O
ATOM   1136  CB  ASN A 146      -6.041   7.022  14.639  1.00 81.20           C
ATOM   1137  CG  ASN A 146      -7.406   6.439  14.325  1.00 78.24           C
ATOM   1138  OD1 ASN A 146      -8.418   7.109  14.284  1.00 72.11           O
ATOM   1139  ND2 ASN A 146      -7.477   5.160  14.055  1.00 71.98           N
ATOM   1140  N   GLN A 147      -6.535  10.042  15.364  1.00 84.55           N
ATOM   1141  CA  GLN A 147      -7.307  11.291  15.304  1.00 85.10           C
ATOM   1142  C   GLN A 147      -8.726  11.099  14.757  1.00 86.17           C
ATOM   1143  O   GLN A 147      -9.658  11.739  15.217  1.00 85.71           O
ATOM   1144  CB  GLN A 147      -6.537  12.285  14.410  1.00 84.15           C
ATOM   1145  CG  GLN A 147      -7.151  13.691  14.355  1.00 81.04           C
ATOM   1146  CD  GLN A 147      -6.888  14.491  15.628  1.00 80.31           C
ATOM   1147  OE1 GLN A 147      -5.758  14.623  16.048  1.00 74.21           O
ATOM   1148  NE2 GLN A 147      -7.898  15.041  16.245  1.00 72.26           N
ATOM   1149  N   ALA A 148      -8.903  10.203  13.781  1.00 85.79           N
ATOM   1150  CA  ALA A 148     -10.204   9.995  13.130  1.00 84.57           C
ATOM   1151  C   ALA A 148     -11.293   9.500  14.103  1.00 86.50           C
ATOM   1152  O   ALA A 148     -12.474   9.785  13.899  1.00 85.67           O
ATOM   1153  CB  ALA A 148     -10.015   9.015  11.973  1.00 80.24           C
ATOM   1154  N   ALA A 149     -10.915   8.774  15.167  1.00 88.23           N
ATOM   1155  CA  ALA A 149     -11.854   8.345  16.195  1.00 88.41           C
ATOM   1156  C   ALA A 149     -12.388   9.541  17.003  1.00 89.89           C
ATOM   1157  O   ALA A 149     -13.592   9.624  17.239  1.00 89.37           O
ATOM   1158  CB  ALA A 149     -11.168   7.308  17.092  1.00 87.41           C
ATOM   1159  N   VAL A 150     -11.515  10.490  17.349  1.00 91.75           N
ATOM   1160  CA  VAL A 150     -11.890  11.739  18.034  1.00 92.35           C
ATOM   1161  C   VAL A 150     -12.742  12.614  17.127  1.00 92.55           C
ATOM   1162  O   VAL A 150     -13.809  13.060  17.539  1.00 92.20           O
ATOM   1163  CB  VAL A 150     -10.642  12.517  18.496  1.00 92.69           C
ATOM   1164  CG1 VAL A 150     -11.011  13.821  19.197  1.00 90.09           C
ATOM   1165  CG2 VAL A 150      -9.805  11.677  19.461  1.00 89.33           C
ATOM   1166  N   ASP A 151     -12.325  12.798  15.877  1.00 90.81           N
ATOM   1167  CA  ASP A 151     -13.063  13.600  14.904  1.00 89.62           C
ATOM   1168  C   ASP A 151     -14.485  13.070  14.709  1.00 90.09           C
ATOM   1169  O   ASP A 151     -15.443  13.840  14.736  1.00 89.48           O
ATOM   1170  CB  ASP A 151     -12.321  13.619  13.563  1.00 88.50           C
ATOM   1171  CG  ASP A 151     -10.990  14.380  13.586  1.00 85.95           C
ATOM   1172  OD1 ASP A 151     -10.779  15.218  14.483  1.00 81.77           O
ATOM   1173  OD2 ASP A 151     -10.193  14.166  12.640  1.00 80.56           O
ATOM   1174  N   SER A 152     -14.628  11.740  14.576  1.00 89.56           N
ATOM   1175  CA  SER A 152     -15.938  11.102  14.445  1.00 88.78           C
ATOM   1176  C   SER A 152     -16.791  11.255  15.702  1.00 89.98           C
ATOM   1177  O   SER A 152     -17.992  11.454  15.576  1.00 89.58           O
ATOM   1178  CB  SER A 152     -15.772   9.618  14.118  1.00 86.57           C
ATOM   1179  OG  SER A 152     -17.017   8.996  13.878  1.00 77.75           O
ATOM   1180  N   ALA A 153     -16.202  11.155  16.888  1.00 93.96           N
ATOM   1181  CA  ALA A 153     -16.936  11.326  18.140  1.00 94.77           C
ATOM   1182  C   ALA A 153     -17.438  12.768  18.304  1.00 95.23           C
ATOM   1183  O   ALA A 153     -18.597  12.972  18.652  1.00 94.51           O
ATOM   1184  CB  ALA A 153     -16.042  10.891  19.305  1.00 94.74           C
ATOM   1185  N   ILE A 154     -16.606  13.759  17.996  1.00 94.92           N
ATOM   1186  CA  ILE A 154     -16.983  15.173  18.058  1.00 94.88           C
ATOM   1187  C   ILE A 154     -18.094  15.493  17.066  1.00 94.72           C
ATOM   1188  O   ILE A 154     -19.074  16.144  17.419  1.00 94.11           O
ATOM   1189  CB  ILE A 154     -15.744  16.064  17.831  1.00 94.69           C
ATOM   1190  CG1 ILE A 154     -14.771  15.937  19.018  1.00 92.56           C
ATOM   1191  CG2 ILE A 154     -16.152  17.538  17.646  1.00 91.81           C
ATOM   1192  CD1 ILE A 154     -13.373  16.456  18.713  1.00 84.03           C
ATOM   1193  N   ASP A 155     -17.982  14.986  15.837  1.00 92.99           N
ATOM   1194  CA  ASP A 155     -19.010  15.223  14.822  1.00 91.90           C
ATOM   1195  C   ASP A 155     -20.325  14.499  15.170  1.00 92.31           C
ATOM   1196  O   ASP A 155     -21.398  15.006  14.858  1.00 91.47           O
ATOM   1197  CB  ASP A 155     -18.490  14.790  13.444  1.00 90.66           C
ATOM   1198  CG  ASP A 155     -17.333  15.645  12.888  1.00 88.12           C
ATOM   1199  OD1 ASP A 155     -17.095  16.778  13.353  1.00 82.88           O
ATOM   1200  OD2 ASP A 155     -16.681  15.169  11.927  1.00 82.20           O
ATOM   1201  N   ASP A 156     -20.254  13.346  15.822  1.00 94.28           N
ATOM   1202  CA  ASP A 156     -21.432  12.628  16.327  1.00 94.15           C
ATOM   1203  C   ASP A 156     -22.116  13.402  17.459  1.00 94.83           C
ATOM   1204  O   ASP A 156     -23.334  13.559  17.426  1.00 93.94           O
ATOM   1205  CB  ASP A 156     -21.045  11.204  16.766  1.00 93.34           C
ATOM   1206  CG  ASP A 156     -20.853  10.230  15.599  1.00 91.29           C
ATOM   1207  OD1 ASP A 156     -21.348  10.505  14.492  1.00 86.61           O
ATOM   1208  OD2 ASP A 156     -20.335   9.111  15.773  1.00 86.43           O
ATOM   1209  N   ILE A 157     -21.363  13.944  18.403  1.00 95.80           N
ATOM   1210  CA  ILE A 157     -21.875  14.759  19.511  1.00 96.15           C
ATOM   1211  C   ILE A 157     -22.496  16.058  18.985  1.00 96.08           C
ATOM   1212  O   ILE A 157     -23.616  16.396  19.363  1.00 95.11           O
ATOM   1213  CB  ILE A 157     -20.756  15.041  20.532  1.00 96.25           C
ATOM   1214  CG1 ILE A 157     -20.357  13.735  21.260  1.00 94.32           C
ATOM   1215  CG2 ILE A 157     -21.188  16.087  21.572  1.00 94.20           C
ATOM   1216  CD1 ILE A 157     -18.986  13.820  21.935  1.00 90.01           C
ATOM   1217  N   SER A 158     -21.821  16.744  18.071  1.00 95.48           N
ATOM   1218  CA  SER A 158     -22.327  17.974  17.458  1.00 94.89           C
ATOM   1219  C   SER A 158     -23.660  17.735  16.738  1.00 94.41           C
ATOM   1220  O   SER A 158     -24.611  18.499  16.913  1.00 93.02           O
ATOM   1221  CB  SER A 158     -21.275  18.533  16.493  1.00 94.10           C
ATOM   1222  OG  SER A 158     -21.668  19.768  15.928  1.00 84.17           O
ATOM   1223  N   CYS A 159     -23.770  16.638  15.998  1.00 94.46           N
ATOM   1224  CA  CYS A 159     -25.006  16.261  15.321  1.00 93.62           C
ATOM   1225  C   CYS A 159     -26.112  15.849  16.306  1.00 93.33           C
ATOM   1226  O   CYS A 159     -27.273  16.197  16.101  1.00 91.71           O
ATOM   1227  CB  CYS A 159     -24.691  15.135  14.334  1.00 92.75           C
ATOM   1228  SG  CYS A 159     -26.134  14.762  13.289  1.00 87.35           S
ATOM   1229  N   MET A 160     -25.764  15.122  17.369  1.00 94.17           N
ATOM   1230  CA  MET A 160     -26.715  14.646  18.373  1.00 93.99           C
ATOM   1231  C   MET A 160     -27.310  15.793  19.193  1.00 93.93           C
ATOM   1232  O   MET A 160     -28.516  15.818  19.423  1.00 92.18           O
ATOM   1233  CB  MET A 160     -25.989  13.631  19.267  1.00 92.91           C
ATOM   1234  CG  MET A 160     -26.902  12.971  20.302  1.00 87.23           C
ATOM   1235  SD  MET A 160     -26.098  11.616  21.224  1.00 87.09           S
ATOM   1236  CE  MET A 160     -24.753  12.510  22.025  1.00 77.93           C
ATOM   1237  N   LEU A 161     -26.480  16.760  19.570  1.00 94.28           N
ATOM   1238  CA  LEU A 161     -26.899  17.945  20.321  1.00 93.70           C
ATOM   1239  C   LEU A 161     -27.435  19.070  19.432  1.00 92.99           C
ATOM   1240  O   LEU A 161     -27.995  20.035  19.953  1.00 90.39           O
ATOM   1241  CB  LEU A 161     -25.715  18.439  21.178  1.00 93.49           C
ATOM   1242  CG  LEU A 161     -25.247  17.467  22.270  1.00 92.65           C
ATOM   1243  CD1 LEU A 161     -24.090  18.074  23.039  1.00 88.65           C
ATOM   1244  CD2 LEU A 161     -26.365  17.151  23.255  1.00 88.04           C
ATOM   1245  N   LYS A 162     -27.274  18.967  18.113  1.00 92.64           N
ATOM   1246  CA  LYS A 162     -27.627  20.015  17.143  1.00 91.56           C
ATOM   1247  C   LYS A 162     -26.961  21.367  17.446  1.00 91.81           C
ATOM   1248  O   LYS A 162     -27.561  22.414  17.247  1.00 89.23           O
ATOM   1249  CB  LYS A 162     -29.152  20.130  16.976  1.00 89.73           C
ATOM   1250  CG  LYS A 162     -29.864  18.823  16.584  1.00 85.64           C
ATOM   1251  CD  LYS A 162     -29.509  18.363  15.173  1.00 76.39           C
ATOM   1252  CE  LYS A 162     -30.292  17.090  14.855  1.00 70.41           C
ATOM   1253  NZ  LYS A 162     -29.934  16.510  13.546  1.00 62.38           N
ATOM   1254  N   VAL A 163     -25.731  21.332  17.921  1.00 92.62           N
ATOM   1255  CA  VAL A 163     -24.948  22.525  18.238  1.00 92.89           C
ATOM   1256  C   VAL A 163     -23.645  22.559  17.437  1.00 93.12           C
ATOM   1257  O   VAL A 163     -23.065  21.511  17.154  1.00 91.87           O
ATOM   1258  CB  VAL A 163     -24.671  22.677  19.743  1.00 92.00           C
ATOM   1259  CG1 VAL A 163     -25.969  22.851  20.537  1.00 85.63           C
ATOM   1260  CG2 VAL A 163     -23.887  21.512  20.339  1.00 85.21           C
ATOM   1261  N   PRO A 164     -23.160  23.760  17.077  1.00 93.06           N
ATOM   1262  CA  PRO A 164     -21.871  23.883  16.414  1.00 92.96           C
ATOM   1263  C   PRO A 164     -20.717  23.507  17.356  1.00 93.56           C
ATOM   1264  O   PRO A 164     -20.820  23.627  18.578  1.00 92.48           O
ATOM   1265  CB  PRO A 164     -21.797  25.341  15.958  1.00 91.45           C
ATOM   1266  CG  PRO A 164     -22.669  26.075  16.976  1.00 88.84           C
ATOM   1267  CD  PRO A 164     -23.763  25.055  17.286  1.00 91.62           C
ATOM   1268  N   ARG A 165     -19.581  23.105  16.791  1.00 92.54           N
ATOM   1269  CA  ARG A 165     -18.404  22.698  17.578  1.00 92.42           C
ATOM   1270  C   ARG A 165     -17.902  23.789  18.535  1.00 92.82           C
ATOM   1271  O   ARG A 165     -17.368  23.456  19.584  1.00 91.40           O
ATOM   1272  CB  ARG A 165     -17.260  22.265  16.662  1.00 90.96           C
ATOM   1273  CG  ARG A 165     -17.617  21.031  15.808  1.00 85.64           C
ATOM   1274  CD  ARG A 165     -16.389  20.433  15.147  1.00 84.83           C
ATOM   1275  NE  ARG A 165     -15.723  21.379  14.229  1.00 82.19           N
ATOM   1276  CZ  ARG A 165     -15.057  21.081  13.117  1.00 82.46           C
ATOM   1277  NH1 ARG A 165     -14.949  19.862  12.678  1.00 73.13           N
ATOM   1278  NH2 ARG A 165     -14.482  22.007  12.411  1.00 75.01           N
ATOM   1279  N   ARG A 166     -18.098  25.057  18.198  1.00 93.47           N
ATOM   1280  CA  ARG A 166     -17.747  26.183  19.078  1.00 92.76           C
ATOM   1281  C   ARG A 166     -18.495  26.113  20.404  1.00 93.13           C
ATOM   1282  O   ARG A 166     -17.900  26.331  21.442  1.00 91.59           O
ATOM   1283  CB  ARG A 166     -18.017  27.499  18.336  1.00 91.01           C
ATOM   1284  CG  ARG A 166     -17.611  28.767  19.122  1.00 85.20           C
ATOM   1285  CD  ARG A 166     -16.103  29.004  19.121  1.00 81.00           C
ATOM   1286  NE  ARG A 166     -15.724  30.126  19.986  1.00 77.14           N
ATOM   1287  CZ  ARG A 166     -14.489  30.492  20.310  1.00 74.42           C
ATOM   1288  NH1 ARG A 166     -13.447  29.901  19.806  1.00 65.88           N
ATOM   1289  NH2 ARG A 166     -14.296  31.444  21.160  1.00 69.58           N
ATOM   1290  N   SER A 167     -19.781  25.758  20.381  1.00 93.55           N
ATOM   1291  CA  SER A 167     -20.606  25.591  21.589  1.00 93.68           C
ATOM   1292  C   SER A 167     -20.207  24.377  22.431  1.00 94.24           C
ATOM   1293  O   SER A 167     -20.534  24.320  23.606  1.00 92.74           O
ATOM   1294  CB  SER A 167     -22.080  25.475  21.212  1.00 92.67           C
ATOM   1295  OG  SER A 167     -22.488  26.584  20.438  1.00 85.21           O
ATOM   1296  N   LEU A 168     -19.473  23.439  21.844  1.00 95.04           N
ATOM   1297  CA  LEU A 168     -18.859  22.316  22.566  1.00 95.39           C
ATOM   1298  C   LEU A 168     -17.469  22.657  23.117  1.00 95.58           C
ATOM   1299  O   LEU A 168     -16.790  21.774  23.623  1.00 93.96           O
ATOM   1300  CB  LEU A 168     -18.782  21.081  21.646  1.00 95.00           C
ATOM   1301  CG  LEU A 168     -20.122  20.599  21.065  1.00 94.27           C
ATOM   1302  CD1 LEU A 168     -19.871  19.402  20.147  1.00 91.63           C
ATOM   1303  CD2 LEU A 168     -21.092  20.176  22.152  1.00 90.79           C
ATOM   1304  N   HIS A 169     -17.019  23.891  22.959  1.00 94.68           N
ATOM   1305  CA  HIS A 169     -15.657  24.326  23.300  1.00 94.89           C
ATOM   1306  C   HIS A 169     -14.549  23.534  22.578  1.00 94.98           C
ATOM   1307  O   HIS A 169     -13.400  23.487  23.007  1.00 92.77           O
ATOM   1308  CB  HIS A 169     -15.480  24.399  24.824  1.00 94.64           C
ATOM   1309  CG  HIS A 169     -16.247  25.513  25.488  1.00 94.30           C
ATOM   1310  ND1 HIS A 169     -15.813  26.229  26.596  1.00 83.84           N
ATOM   1311  CD2 HIS A 169     -17.449  26.054  25.144  1.00 84.28           C
ATOM   1312  CE1 HIS A 169     -16.719  27.148  26.883  1.00 85.29           C
ATOM   1313  NE2 HIS A 169     -17.731  27.084  26.028  1.00 87.27           N
ATOM   1314  N   VAL A 170     -14.901  22.930  21.456  1.00 94.66           N
ATOM   1315  CA  VAL A 170     -13.954  22.213  20.612  1.00 94.51           C
ATOM   1316  C   VAL A 170     -13.643  23.039  19.372  1.00 93.85           C
ATOM   1317  O   VAL A 170     -14.468  23.227  18.478  1.00 91.70           O
ATOM   1318  CB  VAL A 170     -14.444  20.810  20.247  1.00 94.01           C
ATOM   1319  CG1 VAL A 170     -13.405  20.079  19.392  1.00 89.98           C
ATOM   1320  CG2 VAL A 170     -14.687  19.970  21.505  1.00 90.20           C
ATOM   1321  N   LEU A 171     -12.409  23.484  19.310  1.00 92.52           N
ATOM   1322  CA  LEU A 171     -11.893  24.268  18.201  1.00 91.40           C
ATOM   1323  C   LEU A 171     -11.235  23.377  17.148  1.00 91.39           C
ATOM   1324  O   LEU A 171     -10.818  22.243  17.385  1.00 89.37           O
ATOM   1325  CB  LEU A 171     -10.934  25.346  18.737  1.00 88.87           C
ATOM   1326  CG  LEU A 171     -11.569  26.317  19.753  1.00 86.37           C
ATOM   1327  CD1 LEU A 171     -10.523  27.317  20.227  1.00 80.53           C
ATOM   1328  CD2 LEU A 171     -12.745  27.082  19.137  1.00 79.42           C
ATOM   1329  N   SER A 172     -11.133  23.931  15.947  1.00 88.95           N
ATOM   1330  CA  SER A 172     -10.230  23.442  14.920  1.00 87.73           C
ATOM   1331  C   SER A 172      -9.291  24.577  14.574  1.00 88.30           C
ATOM   1332  O   SER A 172      -9.751  25.700  14.365  1.00 86.06           O
ATOM   1333  CB  SER A 172     -11.014  22.977  13.694  1.00 84.15           C
ATOM   1334  OG  SER A 172     -10.187  22.240  12.834  1.00 77.44           O
ATOM   1335  N   THR A 173      -7.999  24.304  14.533  1.00 86.21           N
ATOM   1336  CA  THR A 173      -7.026  25.333  14.153  1.00 85.60           C
ATOM   1337  C   THR A 173      -7.309  25.791  12.728  1.00 86.44           C
ATOM   1338  O   THR A 173      -7.374  24.968  11.812  1.00 85.60           O
ATOM   1339  CB  THR A 173      -5.592  24.824  14.255  1.00 83.18           C
ATOM   1340  OG1 THR A 173      -5.344  24.182  15.470  1.00 78.67           O
ATOM   1341  CG2 THR A 173      -4.611  25.994  14.125  1.00 77.74           C
ATOM   1342  N   SER A 174      -7.433  27.112  12.548  1.00 86.51           N
ATOM   1343  CA  SER A 174      -7.639  27.689  11.233  1.00 87.04           C
ATOM   1344  C   SER A 174      -6.421  27.475  10.350  1.00 87.47           C
ATOM   1345  O   SER A 174      -5.297  27.818  10.721  1.00 86.09           O
ATOM   1346  CB  SER A 174      -7.969  29.177  11.341  1.00 85.55           C
ATOM   1347  OG  SER A 174      -9.144  29.349  12.109  1.00 80.72           O
ATOM   1348  N   LYS A 175      -6.628  26.899   9.170  1.00 86.27           N
ATOM   1349  CA  LYS A 175      -5.586  26.759   8.152  1.00 85.61           C
ATOM   1350  C   LYS A 175      -5.705  27.797   7.059  1.00 86.01           C
ATOM   1351  O   LYS A 175      -4.729  28.037   6.355  1.00 85.16           O
ATOM   1352  CB  LYS A 175      -5.635  25.364   7.533  1.00 83.33           C
ATOM   1353  CG  LYS A 175      -5.206  24.304   8.542  1.00 79.47           C
ATOM   1354  CD  LYS A 175      -5.127  22.960   7.834  1.00 77.57           C
ATOM   1355  CE  LYS A 175      -4.642  21.907   8.817  1.00 72.66           C
ATOM   1356  NZ  LYS A 175      -4.489  20.619   8.139  1.00 69.53           N
ATOM   1357  N   GLY A 176      -6.889  28.366   6.901  1.00 89.86           N
ATOM   1358  CA  GLY A 176      -7.188  29.346   5.878  1.00 89.80           C
ATOM   1359  C   GLY A 176      -6.408  30.647   6.062  1.00 90.28           C
ATOM   1360  O   GLY A 176      -5.952  30.984   7.151  1.00 89.45           O
ATOM   1361  N   LEU A 177      -6.271  31.364   4.957  1.00 92.55           N
ATOM   1362  CA  LEU A 177      -5.694  32.697   4.907  1.00 92.49           C
ATOM   1363  C   LEU A 177      -6.690  33.652   4.256  1.00 93.24           C
ATOM   1364  O   LEU A 177      -7.452  33.254   3.376  1.00 92.94           O
ATOM   1365  CB  LEU A 177      -4.373  32.677   4.126  1.00 91.80           C
ATOM   1366  CG  LEU A 177      -3.259  31.781   4.703  1.00 90.81           C
ATOM   1367  CD1 LEU A 177      -2.060  31.792   3.766  1.00 87.32           C
ATOM   1368  CD2 LEU A 177      -2.794  32.252   6.081  1.00 86.53           C
ATOM   1369  N   ILE A 178      -6.646  34.907   4.684  1.00 95.17           N
ATOM   1370  CA  ILE A 178      -7.442  35.994   4.132  1.00 95.54           C
ATOM   1371  C   ILE A 178      -6.531  37.179   3.803  1.00 95.41           C
ATOM   1372  O   ILE A 178      -5.629  37.505   4.567  1.00 94.28           O
ATOM   1373  CB  ILE A 178      -8.624  36.356   5.060  1.00 94.96           C
ATOM   1374  CG1 ILE A 178      -9.521  37.432   4.422  1.00 89.25           C
ATOM   1375  CG2 ILE A 178      -8.153  36.795   6.466  1.00 87.84           C
ATOM   1376  CD1 ILE A 178     -10.847  37.638   5.146  1.00 86.16           C
ATOM   1377  N   ALA A 179      -6.777  37.819   2.668  1.00 95.66           N
ATOM   1378  CA  ALA A 179      -6.085  39.017   2.230  1.00 95.33           C
ATOM   1379  C   ALA A 179      -7.053  39.962   1.516  1.00 95.26           C
ATOM   1380  O   ALA A 179      -8.095  39.530   1.020  1.00 93.41           O
ATOM   1381  CB  ALA A 179      -4.921  38.613   1.320  1.00 94.20           C
ATOM   1382  N   GLY A 180      -6.715  41.232   1.460  1.00 93.44           N
ATOM   1383  CA  GLY A 180      -7.502  42.239   0.755  1.00 93.02           C
ATOM   1384  C   GLY A 180      -8.040  43.338   1.663  1.00 93.50           C
ATOM   1385  O   GLY A 180      -7.510  43.607   2.736  1.00 90.32           O
ATOM   1386  N   ASN A 181      -9.106  43.983   1.208  1.00 93.50           N
ATOM   1387  CA  ASN A 181      -9.709  45.118   1.893  1.00 93.58           C
ATOM   1388  C   ASN A 181     -10.730  44.629   2.939  1.00 93.98           C
ATOM   1389  O   ASN A 181     -11.908  44.467   2.637  1.00 91.65           O
ATOM   1390  CB  ASN A 181     -10.296  46.071   0.839  1.00 91.52           C
ATOM   1391  CG  ASN A 181     -10.847  47.356   1.432  1.00 89.65           C
ATOM   1392  OD1 ASN A 181     -11.522  47.386   2.441  1.00 79.18           O
ATOM   1393  ND2 ASN A 181     -10.605  48.483   0.794  1.00 78.77           N
ATOM   1394  N   LEU A 182     -10.255  44.382   4.145  1.00 94.07           N
ATOM   1395  CA  LEU A 182     -11.113  44.022   5.267  1.00 94.57           C
ATOM   1396  C   LEU A 182     -10.515  44.532   6.576  1.00 94.42           C
ATOM   1397  O   LEU A 182      -9.339  44.336   6.854  1.00 92.94           O
ATOM   1398  CB  LEU A 182     -11.304  42.495   5.303  1.00 94.05           C
ATOM   1399  CG  LEU A 182     -12.206  41.989   6.444  1.00 93.86           C
ATOM   1400  CD1 LEU A 182     -13.667  42.405   6.253  1.00 90.64           C
ATOM   1401  CD2 LEU A 182     -12.152  40.470   6.509  1.00 90.19           C
ATOM   1402  N   ARG A 183     -11.363  45.149   7.399  1.00 94.77           N
ATOM   1403  CA  ARG A 183     -11.041  45.473   8.792  1.00 94.34           C
ATOM   1404  C   ARG A 183     -12.094  44.853   9.696  1.00 94.74           C
ATOM   1405  O   ARG A 183     -13.276  44.865   9.356  1.00 92.95           O
ATOM   1406  CB  ARG A 183     -10.972  46.991   9.013  1.00 92.12           C
ATOM   1407  CG  ARG A 183      -9.889  47.653   8.156  1.00 83.66           C
ATOM   1408  CD  ARG A 183      -9.877  49.158   8.403  1.00 82.38           C
ATOM   1409  NE  ARG A 183      -8.925  49.822   7.504  1.00 74.99           N
ATOM   1410  CZ  ARG A 183      -8.737  51.130   7.361  1.00 69.45           C
ATOM   1411  NH1 ARG A 183      -9.393  51.990   8.084  1.00 62.87           N
ATOM   1412  NH2 ARG A 183      -7.895  51.560   6.479  1.00 60.81           N
ATOM   1413  N   TYR A 184     -11.679  44.356  10.827  1.00 93.89           N
ATOM   1414  CA  TYR A 184     -12.580  43.834  11.841  1.00 93.88           C
ATOM   1415  C   TYR A 184     -11.966  43.950  13.230  1.00 93.87           C
ATOM   1416  O   TYR A 184     -10.767  44.237  13.383  1.00 92.50           O
ATOM   1417  CB  TYR A 184     -12.976  42.386  11.505  1.00 93.23           C
ATOM   1418  CG  TYR A 184     -11.834  41.401  11.478  1.00 93.62           C
ATOM   1419  CD1 TYR A 184     -11.141  41.138  10.269  1.00 89.25           C
ATOM   1420  CD2 TYR A 184     -11.460  40.701  12.640  1.00 89.40           C
ATOM   1421  CE1 TYR A 184     -10.101  40.211  10.235  1.00 88.38           C
ATOM   1422  CE2 TYR A 184     -10.421  39.764  12.614  1.00 88.15           C
ATOM   1423  CZ  TYR A 184      -9.743  39.515  11.407  1.00 90.55           C
ATOM   1424  OH  TYR A 184      -8.732  38.590  11.377  1.00 89.08           O
ATOM   1425  N   MET A 185     -12.785  43.738  14.240  1.00 93.86           N
ATOM   1426  CA  MET A 185     -12.365  43.647  15.628  1.00 93.61           C
ATOM   1427  C   MET A 185     -12.702  42.252  16.146  1.00 93.75           C
ATOM   1428  O   MET A 185     -13.800  41.753  15.899  1.00 92.09           O
ATOM   1429  CB  MET A 185     -13.044  44.763  16.428  1.00 91.90           C
ATOM   1430  CG  MET A 185     -12.434  44.938  17.827  1.00 84.63           C
ATOM   1431  SD  MET A 185     -13.110  46.373  18.731  1.00 81.14           S
ATOM   1432  CE  MET A 185     -14.728  45.718  19.157  1.00 71.71           C
ATOM   1433  N   GLU A 186     -11.758  41.631  16.837  1.00 92.22           N
ATOM   1434  CA  GLU A 186     -11.997  40.374  17.544  1.00 91.30           C
ATOM   1435  C   GLU A 186     -12.747  40.631  18.856  1.00 90.95           C
ATOM   1436  O   GLU A 186     -12.890  41.771  19.301  1.00 88.49           O
ATOM   1437  CB  GLU A 186     -10.678  39.600  17.745  1.00 89.80           C
ATOM   1438  CG  GLU A 186     -10.055  39.189  16.403  1.00 84.56           C
ATOM   1439  CD  GLU A 186      -8.922  38.161  16.510  1.00 80.83           C
ATOM   1440  OE1 GLU A 186      -8.487  37.686  15.429  1.00 73.35           O
ATOM   1441  OE2 GLU A 186      -8.493  37.797  17.619  1.00 74.11           O
ATOM   1442  N   GLU A 187     -13.249  39.564  19.466  1.00 90.90           N
ATOM   1443  CA  GLU A 187     -14.071  39.643  20.682  1.00 89.45           C
ATOM   1444  C   GLU A 187     -13.308  40.258  21.871  1.00 88.92           C
ATOM   1445  O   GLU A 187     -13.911  40.914  22.716  1.00 83.88           O
ATOM   1446  CB  GLU A 187     -14.566  38.225  20.990  1.00 86.70           C
ATOM   1447  CG  GLU A 187     -15.607  38.160  22.111  1.00 79.91           C
ATOM   1448  CD  GLU A 187     -16.257  36.770  22.218  1.00 76.67           C
ATOM   1449  OE1 GLU A 187     -17.347  36.673  22.823  1.00 70.59           O
ATOM   1450  OE2 GLU A 187     -15.718  35.791  21.633  1.00 71.17           O
ATOM   1451  N   ASP A 188     -11.994  40.083  21.909  1.00 87.90           N
ATOM   1452  CA  ASP A 188     -11.104  40.654  22.919  1.00 86.27           C
ATOM   1453  C   ASP A 188     -10.747  42.138  22.676  1.00 86.55           C
ATOM   1454  O   ASP A 188      -9.966  42.729  23.424  1.00 81.82           O
ATOM   1455  CB  ASP A 188      -9.849  39.775  23.032  1.00 82.87           C
ATOM   1456  CG  ASP A 188      -8.936  39.828  21.798  1.00 78.11           C
ATOM   1457  OD1 ASP A 188      -9.301  40.472  20.792  1.00 71.02           O
ATOM   1458  OD2 ASP A 188      -7.838  39.238  21.875  1.00 74.05           O
ATOM   1459  N   GLY A 189     -11.299  42.735  21.637  1.00 86.91           N
ATOM   1460  CA  GLY A 189     -11.027  44.117  21.235  1.00 87.08           C
ATOM   1461  C   GLY A 189      -9.806  44.297  20.331  1.00 87.72           C
ATOM   1462  O   GLY A 189      -9.529  45.425  19.905  1.00 84.49           O
ATOM   1463  N   THR A 190      -9.100  43.250  19.995  1.00 88.02           N
ATOM   1464  CA  THR A 190      -7.972  43.314  19.063  1.00 87.84           C
ATOM   1465  C   THR A 190      -8.463  43.728  17.675  1.00 88.97           C
ATOM   1466  O   THR A 190      -9.293  43.069  17.059  1.00 87.76           O
ATOM   1467  CB  THR A 190      -7.222  41.976  18.980  1.00 85.70           C
ATOM   1468  OG1 THR A 190      -6.716  41.636  20.250  1.00 77.29           O
ATOM   1469  CG2 THR A 190      -6.020  42.052  18.040  1.00 75.75           C
ATOM   1470  N   ARG A 191      -7.930  44.830  17.157  1.00 90.34           N
ATOM   1471  CA  ARG A 191      -8.240  45.291  15.797  1.00 90.08           C
ATOM   1472  C   ARG A 191      -7.311  44.620  14.794  1.00 90.35           C
ATOM   1473  O   ARG A 191      -6.096  44.734  14.912  1.00 87.93           O
ATOM   1474  CB  ARG A 191      -8.154  46.812  15.695  1.00 88.34           C
ATOM   1475  CG  ARG A 191      -9.260  47.492  16.516  1.00 80.45           C
ATOM   1476  CD  ARG A 191      -9.192  49.007  16.322  1.00 76.18           C
ATOM   1477  NE  ARG A 191     -10.230  49.678  17.112  1.00 68.53           N
ATOM   1478  CZ  ARG A 191     -10.478  50.982  17.136  1.00 61.75           C
ATOM   1479  NH1 ARG A 191      -9.786  51.815  16.405  1.00 55.75           N
ATOM   1480  NH2 ARG A 191     -11.420  51.446  17.895  1.00 54.87           N
ATOM   1481  N   VAL A 192      -7.889  44.008  13.790  1.00 90.06           N
ATOM   1482  CA  VAL A 192      -7.166  43.372  12.700  1.00 90.23           C
ATOM   1483  C   VAL A 192      -7.487  44.088  11.395  1.00 90.62           C
ATOM   1484  O   VAL A 192      -8.646  44.359  11.075  1.00 89.43           O
ATOM   1485  CB  VAL A 192      -7.475  41.865  12.615  1.00 89.58           C
ATOM   1486  CG1 VAL A 192      -6.625  41.195  11.536  1.00 84.44           C
ATOM   1487  CG2 VAL A 192      -7.197  41.168  13.947  1.00 84.33           C
ATOM   1488  N   GLN A 193      -6.449  44.405  10.639  1.00 91.52           N
ATOM   1489  CA  GLN A 193      -6.570  44.940   9.298  1.00 90.93           C
ATOM   1490  C   GLN A 193      -5.898  43.976   8.325  1.00 91.34           C
ATOM   1491  O   GLN A 193      -4.690  43.765   8.392  1.00 88.44           O
ATOM   1492  CB  GLN A 193      -5.987  46.359   9.257  1.00 88.16           C
ATOM   1493  CG  GLN A 193      -6.049  46.948   7.844  1.00 80.19           C
ATOM   1494  CD  GLN A 193      -5.721  48.446   7.771  1.00 74.77           C
ATOM   1495  OE1 GLN A 193      -5.727  49.186   8.744  1.00 67.59           O
ATOM   1496  NE2 GLN A 193      -5.466  48.952   6.587  1.00 62.66           N
ATOM   1497  N   CYS A 194      -6.684  43.403   7.422  1.00 90.41           N
ATOM   1498  CA  CYS A 194      -6.138  42.630   6.320  1.00 90.33           C
ATOM   1499  C   CYS A 194      -5.553  43.588   5.279  1.00 89.58           C
ATOM   1500  O   CYS A 194      -6.075  44.681   5.059  1.00 86.23           O
ATOM   1501  CB  CYS A 194      -7.215  41.726   5.718  1.00 90.13           C
ATOM   1502  SG  CYS A 194      -7.920  40.619   6.971  1.00 87.46           S
ATOM   1503  N   THR A 195      -4.477  43.168   4.636  1.00 89.23           N
ATOM   1504  CA  THR A 195      -3.796  43.942   3.600  1.00 87.70           C
ATOM   1505  C   THR A 195      -3.639  43.118   2.330  1.00 87.54           C
ATOM   1506  O   THR A 195      -3.846  41.902   2.328  1.00 81.39           O
ATOM   1507  CB  THR A 195      -2.427  44.448   4.097  1.00 83.90           C
ATOM   1508  OG1 THR A 195      -1.585  43.368   4.410  1.00 75.84           O
ATOM   1509  CG2 THR A 195      -2.551  45.338   5.335  1.00 75.55           C
ATOM   1510  N   CYS A 196      -3.286  43.777   1.249  1.00 86.05           N
ATOM   1511  CA  CYS A 196      -2.969  43.148  -0.033  1.00 84.25           C
ATOM   1512  C   CYS A 196      -1.482  42.787  -0.160  1.00 84.06           C
ATOM   1513  O   CYS A 196      -0.993  42.617  -1.271  1.00 77.39           O
ATOM   1514  CB  CYS A 196      -3.434  44.070  -1.166  1.00 79.62           C
ATOM   1515  SG  CYS A 196      -5.226  44.354  -1.104  1.00 73.54           S
ATOM   1516  N   SER A 197      -0.766  42.729   0.952  1.00 84.99           N
ATOM   1517  CA  SER A 197       0.662  42.427   0.977  1.00 83.68           C
ATOM   1518  C   SER A 197       0.940  40.942   0.717  1.00 84.53           C
ATOM   1519  O   SER A 197       0.041  40.101   0.743  1.00 78.33           O
ATOM   1520  CB  SER A 197       1.262  42.866   2.314  1.00 77.92           C
ATOM   1521  OG  SER A 197       0.817  42.056   3.376  1.00 71.12           O
ATOM   1522  N   ALA A 198       2.215  40.612   0.519  1.00 82.89           N
ATOM   1523  CA  ALA A 198       2.655  39.231   0.324  1.00 81.70           C
ATOM   1524  C   ALA A 198       2.386  38.317   1.538  1.00 82.93           C
ATOM   1525  O   ALA A 198       2.380  37.089   1.397  1.00 78.87           O
ATOM   1526  CB  ALA A 198       4.151  39.262  -0.014  1.00 77.58           C
ATOM   1527  N   THR A 199       2.148  38.898   2.711  1.00 86.12           N
ATOM   1528  CA  THR A 199       1.745  38.159   3.911  1.00 85.87           C
ATOM   1529  C   THR A 199       0.245  38.293   4.134  1.00 86.71           C
ATOM   1530  O   THR A 199      -0.267  39.364   4.443  1.00 83.97           O
ATOM   1531  CB  THR A 199       2.517  38.610   5.152  1.00 82.78           C
ATOM   1532  OG1 THR A 199       3.908  38.549   4.906  1.00 76.86           O
ATOM   1533  CG2 THR A 199       2.232  37.687   6.339  1.00 76.04           C
ATOM   1534  N   ALA A 200      -0.450  37.171   4.007  1.00 89.02           N
ATOM   1535  CA  ALA A 200      -1.873  37.109   4.298  1.00 90.06           C
ATOM   1536  C   ALA A 200      -2.142  36.983   5.804  1.00 90.51           C
ATOM   1537  O   ALA A 200      -1.338  36.448   6.570  1.00 88.43           O
ATOM   1538  CB  ALA A 200      -2.490  35.957   3.505  1.00 88.79           C
ATOM   1539  N   THR A 201      -3.323  37.419   6.228  1.00 92.32           N
ATOM   1540  CA  THR A 201      -3.788  37.262   7.610  1.00 92.26           C
ATOM   1541  C   THR A 201      -4.348  35.850   7.818  1.00 92.62           C
ATOM   1542  O   THR A 201      -5.056  35.327   6.963  1.00 91.20           O
ATOM   1543  CB  THR A 201      -4.837  38.331   7.945  1.00 90.99           C
ATOM   1544  OG1 THR A 201      -4.310  39.608   7.662  1.00 82.58           O
ATOM   1545  CG2 THR A 201      -5.220  38.346   9.415  1.00 81.51           C
ATOM   1546  N   ALA A 202      -4.050  35.230   8.945  1.00 92.20           N
ATOM   1547  CA  ALA A 202      -4.651  33.946   9.301  1.00 92.02           C
ATOM   1548  C   ALA A 202      -6.156  34.126   9.581  1.00 92.87           C
ATOM   1549  O   ALA A 202      -6.568  35.096  10.210  1.00 91.64           O
ATOM   1550  CB  ALA A 202      -3.910  33.347  10.502  1.00 90.40           C
ATOM   1551  N   VAL A 203      -6.970  33.190   9.141  1.00 93.31           N
ATOM   1552  CA  VAL A 203      -8.398  33.178   9.484  1.00 93.63           C
ATOM   1553  C   VAL A 203      -8.549  33.054  11.002  1.00 93.11           C
ATOM   1554  O   VAL A 203      -7.955  32.139  11.585  1.00 91.74           O
ATOM   1555  CB  VAL A 203      -9.135  32.046   8.742  1.00 93.70           C
ATOM   1556  CG1 VAL A 203     -10.562  31.848   9.238  1.00 90.34           C
ATOM   1557  CG2 VAL A 203      -9.196  32.334   7.241  1.00 90.15           C
ATOM   1558  N   PRO A 204      -9.332  33.914  11.661  1.00 93.00           N
ATOM   1559  CA  PRO A 204      -9.505  33.850  13.103  1.00 92.84           C
ATOM   1560  C   PRO A 204     -10.218  32.569  13.548  1.00 93.03           C
ATOM   1561  O   PRO A 204     -10.995  31.957  12.805  1.00 91.80           O
ATOM   1562  CB  PRO A 204     -10.275  35.121  13.481  1.00 91.69           C
ATOM   1563  CG  PRO A 204     -11.004  35.502  12.194  1.00 89.28           C
ATOM   1564  CD  PRO A 204     -10.054  35.041  11.096  1.00 91.93           C
ATOM   1565  N   THR A 205      -9.970  32.168  14.781  1.00 92.29           N
ATOM   1566  CA  THR A 205     -10.582  30.963  15.362  1.00 91.35           C
ATOM   1567  C   THR A 205     -12.010  31.202  15.854  1.00 91.53           C
ATOM   1568  O   THR A 205     -12.839  30.287  15.798  1.00 89.57           O
ATOM   1569  CB  THR A 205      -9.729  30.428  16.519  1.00 89.25           C
ATOM   1570  OG1 THR A 205      -9.426  31.462  17.423  1.00 82.05           O
ATOM   1571  CG2 THR A 205      -8.410  29.831  16.035  1.00 80.16           C
ATOM   1572  N   ASN A 206     -12.324  32.403  16.286  1.00 91.51           N
ATOM   1573  CA  ASN A 206     -13.652  32.810  16.732  1.00 91.56           C
ATOM   1574  C   ASN A 206     -14.346  33.692  15.688  1.00 92.13           C
ATOM   1575  O   ASN A 206     -14.361  34.919  15.794  1.00 90.69           O
ATOM   1576  CB  ASN A 206     -13.566  33.473  18.115  1.00 89.96           C
ATOM   1577  CG  ASN A 206     -14.948  33.719  18.705  1.00 88.30           C
ATOM   1578  OD1 ASN A 206     -15.964  33.340  18.142  1.00 81.03           O
ATOM   1579  ND2 ASN A 206     -15.010  34.355  19.853  1.00 81.36           N
ATOM   1580  N   ILE A 207     -14.963  33.067  14.700  1.00 93.21           N
ATOM   1581  CA  ILE A 207     -15.689  33.803  13.656  1.00 93.61           C
ATOM   1582  C   ILE A 207     -16.929  34.510  14.216  1.00 93.37           C
ATOM   1583  O   ILE A 207     -17.225  35.629  13.805  1.00 91.36           O
ATOM   1584  CB  ILE A 207     -16.066  32.856  12.499  1.00 93.56           C
ATOM   1585  CG1 ILE A 207     -14.852  32.127  11.894  1.00 90.78           C
ATOM   1586  CG2 ILE A 207     -16.828  33.621  11.399  1.00 90.93           C
ATOM   1587  CD1 ILE A 207     -13.734  33.037  11.395  1.00 86.24           C
ATOM   1588  N   GLN A 208     -17.642  33.900  15.152  1.00 92.32           N
ATOM   1589  CA  GLN A 208     -18.839  34.518  15.724  1.00 91.12           C
ATOM   1590  C   GLN A 208     -18.508  35.785  16.521  1.00 91.48           C
ATOM   1591  O   GLN A 208     -19.221  36.773  16.378  1.00 88.54           O
ATOM   1592  CB  GLN A 208     -19.617  33.508  16.583  1.00 88.87           C
ATOM   1593  CG  GLN A 208     -20.331  32.473  15.706  1.00 79.78           C
ATOM   1594  CD  GLN A 208     -21.226  31.535  16.513  1.00 72.52           C
ATOM   1595  OE1 GLN A 208     -21.142  31.464  17.723  1.00 63.79           O
ATOM   1596  NE2 GLN A 208     -22.097  30.786  15.872  1.00 60.67           N
ATOM   1597  N   GLY A 209     -17.408  35.773  17.250  1.00 90.60           N
ATOM   1598  CA  GLY A 209     -16.932  36.930  18.013  1.00 90.22           C
ATOM   1599  C   GLY A 209     -16.394  38.091  17.172  1.00 91.25           C
ATOM   1600  O   GLY A 209     -16.170  39.174  17.701  1.00 89.27           O
ATOM   1601  N   MET A 210     -16.223  37.919  15.864  1.00 91.12           N
ATOM   1602  CA  MET A 210     -15.806  39.026  14.994  1.00 91.97           C
ATOM   1603  C   MET A 210     -16.857  40.139  14.972  1.00 91.94           C
ATOM   1604  O   MET A 210     -18.030  39.893  14.667  1.00 89.60           O
ATOM   1605  CB  MET A 210     -15.561  38.550  13.558  1.00 91.54           C
ATOM   1606  CG  MET A 210     -14.377  37.595  13.416  1.00 88.30           C
ATOM   1607  SD  MET A 210     -14.205  36.945  11.727  1.00 87.79           S
ATOM   1608  CE  MET A 210     -13.536  38.402  10.878  1.00 79.60           C
ATOM   1609  N   GLN A 211     -16.423  41.371  15.214  1.00 93.76           N
ATOM   1610  CA  GLN A 211     -17.261  42.562  15.279  1.00 93.12           C
ATOM   1611  C   GLN A 211     -16.701  43.681  14.389  1.00 93.56           C
ATOM   1612  O   GLN A 211     -15.562  43.617  13.932  1.00 89.23           O
ATOM   1613  CB  GLN A 211     -17.377  43.015  16.737  1.00 90.11           C
ATOM   1614  CG  GLN A 211     -18.000  41.951  17.657  1.00 84.41           C
ATOM   1615  CD  GLN A 211     -18.171  42.441  19.096  1.00 82.26           C
ATOM   1616  OE1 GLN A 211     -18.098  43.624  19.370  1.00 74.54           O
ATOM   1617  NE2 GLN A 211     -18.414  41.552  20.031  1.00 70.93           N
ATOM   1618  N   HIS A 212     -17.512  44.709  14.161  1.00 93.81           N
ATOM   1619  CA  HIS A 212     -17.118  45.897  13.399  1.00 94.06           C
ATOM   1620  C   HIS A 212     -16.443  45.596  12.051  1.00 94.26           C
ATOM   1621  O   HIS A 212     -15.455  46.216  11.677  1.00 90.49           O
ATOM   1622  CB  HIS A 212     -16.290  46.840  14.286  1.00 92.45           C
ATOM   1623  CG  HIS A 212     -17.022  47.281  15.509  1.00 89.78           C
ATOM   1624  ND1 HIS A 212     -18.107  48.138  15.539  1.00 77.49           N
ATOM   1625  CD2 HIS A 212     -16.785  46.905  16.809  1.00 76.31           C
ATOM   1626  CE1 HIS A 212     -18.500  48.271  16.812  1.00 76.11           C
ATOM   1627  NE2 HIS A 212     -17.721  47.535  17.611  1.00 77.47           N
ATOM   1628  N   LEU A 213     -17.007  44.630  11.319  1.00 94.31           N
ATOM   1629  CA  LEU A 213     -16.552  44.276   9.979  1.00 94.76           C
ATOM   1630  C   LEU A 213     -16.761  45.452   9.019  1.00 94.74           C
ATOM   1631  O   LEU A 213     -17.897  45.904   8.819  1.00 92.36           O
ATOM   1632  CB  LEU A 213     -17.325  43.035   9.510  1.00 93.93           C
ATOM   1633  CG  LEU A 213     -16.847  41.737  10.188  1.00 92.23           C
ATOM   1634  CD1 LEU A 213     -17.983  40.732  10.262  1.00 83.87           C
ATOM   1635  CD2 LEU A 213     -15.713  41.092   9.393  1.00 83.09           C
ATOM   1636  N   ILE A 214     -15.686  45.915   8.415  1.00 95.28           N
ATOM   1637  CA  ILE A 214     -15.690  47.013   7.448  1.00 95.01           C
ATOM   1638  C   ILE A 214     -14.937  46.563   6.201  1.00 95.09           C
ATOM   1639  O   ILE A 214     -13.800  46.092   6.294  1.00 92.86           O
ATOM   1640  CB  ILE A 214     -15.088  48.305   8.039  1.00 93.35           C
ATOM   1641  CG1 ILE A 214     -15.849  48.754   9.307  1.00 85.51           C
ATOM   1642  CG2 ILE A 214     -15.098  49.434   6.983  1.00 83.07           C
ATOM   1643  CD1 ILE A 214     -15.181  49.904  10.070  1.00 76.43           C
ATOM   1644  N   THR A 215     -15.560  46.730   5.043  1.00 93.92           N
ATOM   1645  CA  THR A 215     -14.897  46.514   3.757  1.00 94.07           C
ATOM   1646  C   THR A 215     -15.490  47.420   2.684  1.00 93.86           C
ATOM   1647  O   THR A 215     -16.686  47.696   2.692  1.00 91.68           O
ATOM   1648  CB  THR A 215     -14.977  45.042   3.325  1.00 93.05           C
ATOM   1649  OG1 THR A 215     -14.139  44.835   2.213  1.00 85.25           O
ATOM   1650  CG2 THR A 215     -16.374  44.562   2.939  1.00 84.25           C
ATOM   1651  N   ASP A 216     -14.645  47.804   1.730  1.00 92.93           N
ATOM   1652  CA  ASP A 216     -15.069  48.452   0.488  1.00 92.10           C
ATOM   1653  C   ASP A 216     -15.011  47.474  -0.701  1.00 92.58           C
ATOM   1654  O   ASP A 216     -15.217  47.861  -1.849  1.00 88.63           O
ATOM   1655  CB  ASP A 216     -14.186  49.679   0.230  1.00 89.87           C
ATOM   1656  CG  ASP A 216     -14.121  50.623   1.429  1.00 85.40           C
ATOM   1657  OD1 ASP A 216     -15.200  51.045   1.893  1.00 76.90           O
ATOM   1658  OD2 ASP A 216     -12.986  50.862   1.892  1.00 76.70           O
ATOM   1659  N   ALA A 217     -14.728  46.216  -0.434  1.00 93.44           N
ATOM   1660  CA  ALA A 217     -14.528  45.204  -1.459  1.00 93.77           C
ATOM   1661  C   ALA A 217     -15.763  45.034  -2.343  1.00 93.83           C
ATOM   1662  O   ALA A 217     -16.882  44.904  -1.862  1.00 92.17           O
ATOM   1663  CB  ALA A 217     -14.126  43.876  -0.803  1.00 92.91           C
ATOM   1664  N   LYS A 218     -15.535  44.968  -3.660  1.00 93.88           N
ATOM   1665  CA  LYS A 218     -16.599  44.740  -4.644  1.00 93.39           C
ATOM   1666  C   LYS A 218     -16.949  43.261  -4.818  1.00 94.01           C
ATOM   1667  O   LYS A 218     -18.043  42.953  -5.265  1.00 92.21           O
ATOM   1668  CB  LYS A 218     -16.220  45.375  -5.975  1.00 91.54           C
ATOM   1669  CG  LYS A 218     -16.230  46.917  -5.939  1.00 87.58           C
ATOM   1670  CD  LYS A 218     -16.929  47.477  -7.155  1.00 79.57           C
ATOM   1671  CE  LYS A 218     -17.058  48.995  -7.150  1.00 73.69           C
ATOM   1672  NZ  LYS A 218     -17.967  49.458  -8.239  1.00 65.23           N
ATOM   1673  N   PHE A 219     -16.025  42.379  -4.490  1.00 94.63           N
ATOM   1674  CA  PHE A 219     -16.217  40.932  -4.573  1.00 95.05           C
ATOM   1675  C   PHE A 219     -15.311  40.183  -3.594  1.00 95.42           C
ATOM   1676  O   PHE A 219     -14.295  40.709  -3.129  1.00 94.53           O
ATOM   1677  CB  PHE A 219     -15.982  40.451  -6.015  1.00 94.70           C
ATOM   1678  CG  PHE A 219     -14.557  40.552  -6.509  1.00 95.15           C
ATOM   1679  CD1 PHE A 219     -14.067  41.755  -7.050  1.00 92.51           C
ATOM   1680  CD2 PHE A 219     -13.703  39.437  -6.441  1.00 91.97           C
ATOM   1681  CE1 PHE A 219     -12.760  41.846  -7.509  1.00 91.20           C
ATOM   1682  CE2 PHE A 219     -12.382  39.520  -6.907  1.00 91.47           C
ATOM   1683  CZ  PHE A 219     -11.911  40.726  -7.442  1.00 92.94           C
ATOM   1684  N   LEU A 220     -15.671  38.939  -3.331  1.00 96.26           N
ATOM   1685  CA  LEU A 220     -14.878  37.984  -2.574  1.00 96.57           C
ATOM   1686  C   LEU A 220     -14.431  36.855  -3.518  1.00 96.78           C
ATOM   1687  O   LEU A 220     -15.277  36.206  -4.132  1.00 95.45           O
ATOM   1688  CB  LEU A 220     -15.737  37.466  -1.410  1.00 95.85           C
ATOM   1689  CG  LEU A 220     -15.085  36.366  -0.555  1.00 93.23           C
ATOM   1690  CD1 LEU A 220     -13.856  36.862   0.184  1.00 86.11           C
ATOM   1691  CD2 LEU A 220     -16.078  35.882   0.494  1.00 85.32           C
ATOM   1692  N   LEU A 221     -13.137  36.614  -3.605  1.00 97.04           N
ATOM   1693  CA  LEU A 221     -12.577  35.515  -4.383  1.00 97.17           C
ATOM   1694  C   LEU A 221     -12.105  34.402  -3.448  1.00 97.20           C
ATOM   1695  O   LEU A 221     -11.177  34.595  -2.661  1.00 96.47           O
ATOM   1696  CB  LEU A 221     -11.449  36.049  -5.278  1.00 96.64           C
ATOM   1697  CG  LEU A 221     -10.833  34.991  -6.215  1.00 95.71           C
ATOM   1698  CD1 LEU A 221     -11.828  34.498  -7.260  1.00 92.61           C
ATOM   1699  CD2 LEU A 221      -9.633  35.574  -6.947  1.00 92.19           C
ATOM   1700  N   ILE A 222     -12.721  33.229  -3.559  1.00 97.48           N
ATOM   1701  CA  ILE A 222     -12.274  32.021  -2.864  1.00 97.57           C
ATOM   1702  C   ILE A 222     -11.311  31.279  -3.797  1.00 97.40           C
ATOM   1703  O   ILE A 222     -11.707  30.837  -4.873  1.00 96.57           O
ATOM   1704  CB  ILE A 222     -13.459  31.136  -2.457  1.00 97.22           C
ATOM   1705  CG1 ILE A 222     -14.464  31.904  -1.565  1.00 94.74           C
ATOM   1706  CG2 ILE A 222     -12.939  29.886  -1.717  1.00 94.75           C
ATOM   1707  CD1 ILE A 222     -15.765  31.135  -1.319  1.00 90.09           C
ATOM   1708  N   VAL A 223     -10.078  31.117  -3.378  1.00 95.66           N
ATOM   1709  CA  VAL A 223      -9.042  30.379  -4.106  1.00 95.33           C
ATOM   1710  C   VAL A 223      -8.843  29.027  -3.428  1.00 94.68           C
ATOM   1711  O   VAL A 223      -8.577  28.965  -2.231  1.00 93.09           O
ATOM   1712  CB  VAL A 223      -7.735  31.179  -4.182  1.00 94.84           C
ATOM   1713  CG1 VAL A 223      -6.729  30.475  -5.080  1.00 91.91           C
ATOM   1714  CG2 VAL A 223      -7.965  32.588  -4.745  1.00 92.26           C
ATOM   1715  N   GLU A 224      -8.951  27.940  -4.178  1.00 92.85           N
ATOM   1716  CA  GLU A 224      -8.817  26.587  -3.628  1.00 91.61           C
ATOM   1717  C   GLU A 224      -7.424  26.336  -3.043  1.00 91.03           C
ATOM   1718  O   GLU A 224      -7.266  26.002  -1.865  1.00 89.33           O
ATOM   1719  CB  GLU A 224      -9.107  25.580  -4.753  1.00 90.15           C
ATOM   1720  CG  GLU A 224      -9.068  24.130  -4.263  1.00 85.73           C
ATOM   1721  CD  GLU A 224      -8.709  23.134  -5.358  1.00 86.29           C
ATOM   1722  OE1 GLU A 224      -8.280  22.020  -4.986  1.00 80.61           O
ATOM   1723  OE2 GLU A 224      -8.816  23.483  -6.543  1.00 82.23           O
ATOM   1724  N   LYS A 225      -6.393  26.517  -3.878  1.00 91.42           N
ATOM   1725  CA  LYS A 225      -5.015  26.163  -3.560  1.00 90.79           C
ATOM   1726  C   LYS A 225      -4.271  27.333  -2.949  1.00 91.04           C
ATOM   1727  O   LYS A 225      -4.264  28.435  -3.485  1.00 90.41           O
ATOM   1728  CB  LYS A 225      -4.285  25.704  -4.822  1.00 89.34           C
ATOM   1729  CG  LYS A 225      -4.812  24.372  -5.360  1.00 86.42           C
ATOM   1730  CD  LYS A 225      -4.076  24.069  -6.660  1.00 85.33           C
ATOM   1731  CE  LYS A 225      -4.521  22.744  -7.236  1.00 81.84           C
ATOM   1732  NZ  LYS A 225      -3.947  22.547  -8.571  1.00 80.07           N
ATOM   1733  N   ASP A 226      -3.519  27.024  -1.893  1.00 89.94           N
ATOM   1734  CA  ASP A 226      -2.575  27.969  -1.293  1.00 89.31           C
ATOM   1735  C   ASP A 226      -1.512  28.447  -2.296  1.00 89.64           C
ATOM   1736  O   ASP A 226      -1.199  29.630  -2.333  1.00 89.30           O
ATOM   1737  CB  ASP A 226      -1.920  27.275  -0.100  1.00 88.63           C
ATOM   1738  CG  ASP A 226      -1.020  28.180   0.724  1.00 86.64           C
ATOM   1739  OD1 ASP A 226      -1.506  29.196   1.259  1.00 82.60           O
ATOM   1740  OD2 ASP A 226       0.145  27.793   0.958  1.00 80.48           O
ATOM   1741  N   ALA A 227      -1.024  27.580  -3.171  1.00 91.12           N
ATOM   1742  CA  ALA A 227      -0.060  27.952  -4.209  1.00 90.88           C
ATOM   1743  C   ALA A 227      -0.600  29.039  -5.157  1.00 91.51           C
ATOM   1744  O   ALA A 227       0.097  30.012  -5.438  1.00 91.00           O
ATOM   1745  CB  ALA A 227       0.318  26.692  -4.980  1.00 90.14           C
ATOM   1746  N   THR A 228      -1.842  28.898  -5.607  1.00 93.41           N
ATOM   1747  CA  THR A 228      -2.501  29.903  -6.447  1.00 93.69           C
ATOM   1748  C   THR A 228      -2.768  31.190  -5.671  1.00 93.71           C
ATOM   1749  O   THR A 228      -2.562  32.272  -6.201  1.00 93.01           O
ATOM   1750  CB  THR A 228      -3.825  29.356  -7.004  1.00 93.50           C
ATOM   1751  OG1 THR A 228      -3.620  28.107  -7.623  1.00 87.27           O
ATOM   1752  CG2 THR A 228      -4.442  30.280  -8.048  1.00 87.69           C
ATOM   1753  N   PHE A 229      -3.160  31.083  -4.407  1.00 93.91           N
ATOM   1754  CA  PHE A 229      -3.380  32.233  -3.534  1.00 94.07           C
ATOM   1755  C   PHE A 229      -2.093  33.045  -3.335  1.00 93.93           C
ATOM   1756  O   PHE A 229      -2.106  34.254  -3.522  1.00 93.17           O
ATOM   1757  CB  PHE A 229      -3.941  31.737  -2.204  1.00 94.17           C
ATOM   1758  CG  PHE A 229      -4.262  32.832  -1.217  1.00 94.52           C
ATOM   1759  CD1 PHE A 229      -3.320  33.229  -0.264  1.00 92.46           C
ATOM   1760  CD2 PHE A 229      -5.528  33.451  -1.238  1.00 92.51           C
ATOM   1761  CE1 PHE A 229      -3.642  34.236   0.672  1.00 92.15           C
ATOM   1762  CE2 PHE A 229      -5.848  34.445  -0.314  1.00 92.16           C
ATOM   1763  CZ  PHE A 229      -4.909  34.841   0.645  1.00 93.65           C
ATOM   1764  N   GLN A 230      -0.988  32.385  -3.030  1.00 93.44           N
ATOM   1765  CA  GLN A 230       0.308  33.048  -2.858  1.00 92.80           C
ATOM   1766  C   GLN A 230       0.793  33.696  -4.160  1.00 92.82           C
ATOM   1767  O   GLN A 230       1.305  34.802  -4.119  1.00 91.67           O
ATOM   1768  CB  GLN A 230       1.360  32.049  -2.350  1.00 91.99           C
ATOM   1769  CG  GLN A 230       1.074  31.507  -0.935  1.00 89.05           C
ATOM   1770  CD  GLN A 230       1.010  32.564   0.159  1.00 89.13           C
ATOM   1771  OE1 GLN A 230       1.710  33.550   0.157  1.00 80.57           O
ATOM   1772  NE2 GLN A 230       0.163  32.365   1.141  1.00 79.39           N
ATOM   1773  N   ARG A 231       0.578  33.055  -5.314  1.00 93.93           N
ATOM   1774  CA  ARG A 231       0.916  33.658  -6.615  1.00 93.40           C
ATOM   1775  C   ARG A 231       0.098  34.918  -6.891  1.00 93.46           C
ATOM   1776  O   ARG A 231       0.647  35.903  -7.356  1.00 91.93           O
ATOM   1777  CB  ARG A 231       0.724  32.635  -7.725  1.00 92.58           C
ATOM   1778  CG  ARG A 231       1.439  33.107  -9.000  1.00 87.47           C
ATOM   1779  CD  ARG A 231       0.990  32.374 -10.259  1.00 86.02           C
ATOM   1780  NE  ARG A 231       0.902  30.930 -10.069  1.00 82.17           N
ATOM   1781  CZ  ARG A 231       0.282  30.091 -10.876  1.00 81.02           C
ATOM   1782  NH1 ARG A 231      -0.304  30.479 -11.969  1.00 71.41           N
ATOM   1783  NH2 ARG A 231       0.260  28.833 -10.600  1.00 74.25           N
ATOM   1784  N   LEU A 232      -1.181  34.901  -6.578  1.00 94.93           N
ATOM   1785  CA  LEU A 232      -2.031  36.080  -6.744  1.00 94.66           C
ATOM   1786  C   LEU A 232      -1.628  37.224  -5.798  1.00 94.23           C
ATOM   1787  O   LEU A 232      -1.759  38.383  -6.180  1.00 92.78           O
ATOM   1788  CB  LEU A 232      -3.501  35.698  -6.531  1.00 94.75           C
ATOM   1789  CG  LEU A 232      -4.109  34.860  -7.670  1.00 94.13           C
ATOM   1790  CD1 LEU A 232      -5.522  34.417  -7.274  1.00 91.52           C
ATOM   1791  CD2 LEU A 232      -4.214  35.643  -8.978  1.00 90.90           C
ATOM   1792  N   LEU A 233      -1.139  36.902  -4.604  1.00 94.02           N
ATOM   1793  CA  LEU A 233      -0.573  37.907  -3.703  1.00 93.21           C
ATOM   1794  C   LEU A 233       0.737  38.478  -4.258  1.00 92.49           C
ATOM   1795  O   LEU A 233       0.896  39.695  -4.275  1.00 90.41           O
ATOM   1796  CB  LEU A 233      -0.324  37.308  -2.311  1.00 92.57           C
ATOM   1797  CG  LEU A 233      -1.587  37.048  -1.477  1.00 90.13           C
ATOM   1798  CD1 LEU A 233      -1.165  36.398  -0.159  1.00 86.45           C
ATOM   1799  CD2 LEU A 233      -2.339  38.345  -1.152  1.00 85.69           C
ATOM   1800  N   ASP A 234       1.635  37.620  -4.734  1.00 92.40           N
ATOM   1801  CA  ASP A 234       2.923  38.020  -5.304  1.00 90.69           C
ATOM   1802  C   ASP A 234       2.751  38.845  -6.592  1.00 90.00           C
ATOM   1803  O   ASP A 234       3.380  39.886  -6.764  1.00 87.03           O
ATOM   1804  CB  ASP A 234       3.756  36.757  -5.548  1.00 88.93           C
ATOM   1805  CG  ASP A 234       5.209  37.083  -5.860  1.00 81.22           C
ATOM   1806  OD1 ASP A 234       5.916  37.535  -4.929  1.00 75.01           O
ATOM   1807  OD2 ASP A 234       5.647  36.831  -6.997  1.00 72.31           O
ATOM   1808  N   ASP A 235       1.786  38.465  -7.426  1.00 91.22           N
ATOM   1809  CA  ASP A 235       1.389  39.232  -8.613  1.00 90.16           C
ATOM   1810  C   ASP A 235       0.660  40.551  -8.284  1.00 90.04           C
ATOM   1811  O   ASP A 235       0.190  41.244  -9.194  1.00 87.13           O
ATOM   1812  CB  ASP A 235       0.477  38.375  -9.506  1.00 89.20           C
ATOM   1813  CG  ASP A 235       1.150  37.274 -10.317  1.00 87.00           C
ATOM   1814  OD1 ASP A 235       2.382  37.123 -10.295  1.00 82.08           O
ATOM   1815  OD2 ASP A 235       0.379  36.612 -11.061  1.00 82.51           O
ATOM   1816  N   ASN A 236       0.500  40.877  -7.014  1.00 90.74           N
ATOM   1817  CA  ASN A 236      -0.208  42.072  -6.547  1.00 90.46           C
ATOM   1818  C   ASN A 236      -1.656  42.173  -7.065  1.00 91.06           C
ATOM   1819  O   ASN A 236      -2.175  43.259  -7.349  1.00 88.18           O
ATOM   1820  CB  ASN A 236       0.676  43.310  -6.793  1.00 88.03           C
ATOM   1821  CG  ASN A 236       1.046  44.058  -5.528  1.00 82.87           C
ATOM   1822  OD1 ASN A 236       0.465  43.902  -4.474  1.00 73.73           O
ATOM   1823  ND2 ASN A 236       2.018  44.939  -5.623  1.00 72.65           N
ATOM   1824  N   PHE A 237      -2.322  41.030  -7.204  1.00 92.49           N
ATOM   1825  CA  PHE A 237      -3.676  40.933  -7.741  1.00 92.96           C
ATOM   1826  C   PHE A 237      -4.685  41.755  -6.939  1.00 92.72           C
ATOM   1827  O   PHE A 237      -5.450  42.517  -7.518  1.00 90.36           O
ATOM   1828  CB  PHE A 237      -4.101  39.469  -7.786  1.00 92.45           C
ATOM   1829  CG  PHE A 237      -5.534  39.269  -8.221  1.00 93.18           C
ATOM   1830  CD1 PHE A 237      -6.542  39.036  -7.273  1.00 89.57           C
ATOM   1831  CD2 PHE A 237      -5.880  39.367  -9.580  1.00 89.59           C
ATOM   1832  CE1 PHE A 237      -7.882  38.885  -7.676  1.00 87.95           C
ATOM   1833  CE2 PHE A 237      -7.210  39.220  -9.987  1.00 88.01           C
ATOM   1834  CZ  PHE A 237      -8.217  38.980  -9.039  1.00 90.05           C
ATOM   1835  N   CYS A 238      -4.636  41.662  -5.611  1.00 91.84           N
ATOM   1836  CA  CYS A 238      -5.540  42.413  -4.749  1.00 91.10           C
ATOM   1837  C   CYS A 238      -5.403  43.928  -4.939  1.00 90.77           C
ATOM   1838  O   CYS A 238      -6.399  44.638  -4.931  1.00 86.66           O
ATOM   1839  CB  CYS A 238      -5.281  42.055  -3.285  1.00 89.38           C
ATOM   1840  SG  CYS A 238      -5.767  40.350  -2.933  1.00 83.24           S
ATOM   1841  N   SER A 239      -4.195  44.406  -5.149  1.00 91.47           N
ATOM   1842  CA  SER A 239      -3.939  45.832  -5.394  1.00 90.30           C
ATOM   1843  C   SER A 239      -4.433  46.262  -6.774  1.00 90.28           C
ATOM   1844  O   SER A 239      -5.058  47.309  -6.902  1.00 86.84           O
ATOM   1845  CB  SER A 239      -2.452  46.135  -5.251  1.00 87.93           C
ATOM   1846  OG  SER A 239      -2.004  45.749  -3.965  1.00 77.11           O
ATOM   1847  N   ARG A 240      -4.204  45.439  -7.811  1.00 90.17           N
ATOM   1848  CA  ARG A 240      -4.679  45.732  -9.173  1.00 89.23           C
ATOM   1849  C   ARG A 240      -6.195  45.672  -9.312  1.00 89.78           C
ATOM   1850  O   ARG A 240      -6.763  46.481 -10.030  1.00 87.38           O
ATOM   1851  CB  ARG A 240      -4.017  44.780 -10.179  1.00 87.29           C
ATOM   1852  CG  ARG A 240      -2.588  45.217 -10.489  1.00 80.51           C
ATOM   1853  CD  ARG A 240      -2.010  44.414 -11.656  1.00 77.48           C
ATOM   1854  NE  ARG A 240      -1.696  43.035 -11.262  1.00 71.61           N
ATOM   1855  CZ  ARG A 240      -1.345  42.060 -12.082  1.00 66.26           C
ATOM   1856  NH1 ARG A 240      -1.314  42.211 -13.378  1.00 60.46           N
ATOM   1857  NH2 ARG A 240      -1.006  40.910 -11.615  1.00 58.12           N
ATOM   1858  N   MET A 241      -6.838  44.745  -8.627  1.00 88.74           N
ATOM   1859  CA  MET A 241      -8.288  44.552  -8.633  1.00 88.23           C
ATOM   1860  C   MET A 241      -8.979  45.187  -7.415  1.00 88.12           C
ATOM   1861  O   MET A 241     -10.139  44.904  -7.137  1.00 84.53           O
ATOM   1862  CB  MET A 241      -8.606  43.053  -8.753  1.00 86.59           C
ATOM   1863  CG  MET A 241      -8.098  42.449 -10.071  1.00 81.68           C
ATOM   1864  SD  MET A 241      -8.778  43.190 -11.593  1.00 79.64           S
ATOM   1865  CE  MET A 241     -10.526  42.839 -11.352  1.00 70.18           C
ATOM   1866  N   SER A 242      -8.277  46.021  -6.680  1.00 87.17           N
ATOM   1867  CA  SER A 242      -8.777  46.671  -5.474  1.00 85.64           C
ATOM   1868  C   SER A 242      -9.993  47.557  -5.763  1.00 86.81           C
ATOM   1869  O   SER A 242     -10.007  48.271  -6.763  1.00 80.07           O
ATOM   1870  CB  SER A 242      -7.665  47.489  -4.815  1.00 80.11           C
ATOM   1871  OG  SER A 242      -8.057  47.956  -3.539  1.00 71.55           O
ATOM   1872  N   PRO A 243     -10.977  47.550  -4.867  1.00 89.87           N
ATOM   1873  CA  PRO A 243     -11.016  46.794  -3.625  1.00 90.46           C
ATOM   1874  C   PRO A 243     -11.622  45.385  -3.788  1.00 91.68           C
ATOM   1875  O   PRO A 243     -12.718  45.226  -4.310  1.00 88.92           O
ATOM   1876  CB  PRO A 243     -11.828  47.674  -2.677  1.00 87.42           C
ATOM   1877  CG  PRO A 243     -12.822  48.371  -3.614  1.00 82.54           C
ATOM   1878  CD  PRO A 243     -12.045  48.533  -4.913  1.00 85.91           C
ATOM   1879  N   CYS A 244     -10.946  44.383  -3.277  1.00 93.84           N
ATOM   1880  CA  CYS A 244     -11.457  43.018  -3.199  1.00 94.17           C
ATOM   1881  C   CYS A 244     -10.982  42.292  -1.931  1.00 94.81           C
ATOM   1882  O   CYS A 244     -10.089  42.759  -1.221  1.00 93.60           O
ATOM   1883  CB  CYS A 244     -11.090  42.247  -4.475  1.00 92.12           C
ATOM   1884  SG  CYS A 244      -9.321  41.832  -4.552  1.00 88.92           S
ATOM   1885  N   ILE A 245     -11.587  41.134  -1.639  1.00 95.88           N
ATOM   1886  CA  ILE A 245     -11.140  40.207  -0.587  1.00 96.04           C
ATOM   1887  C   ILE A 245     -10.812  38.864  -1.236  1.00 96.29           C
ATOM   1888  O   ILE A 245     -11.587  38.344  -2.034  1.00 95.37           O
ATOM   1889  CB  ILE A 245     -12.195  40.055   0.528  1.00 95.43           C
ATOM   1890  CG1 ILE A 245     -12.504  41.409   1.208  1.00 92.01           C
ATOM   1891  CG2 ILE A 245     -11.713  39.049   1.594  1.00 91.78           C
ATOM   1892  CD1 ILE A 245     -13.713  41.368   2.143  1.00 88.33           C
ATOM   1893  N   MET A 246      -9.682  38.288  -0.864  1.00 96.21           N
ATOM   1894  CA  MET A 246      -9.288  36.937  -1.245  1.00 96.19           C
ATOM   1895  C   MET A 246      -9.232  36.026  -0.019  1.00 96.40           C
ATOM   1896  O   MET A 246      -8.719  36.420   1.026  1.00 95.32           O
ATOM   1897  CB  MET A 246      -7.926  36.963  -1.946  1.00 94.67           C
ATOM   1898  CG  MET A 246      -8.037  37.397  -3.407  1.00 88.87           C
ATOM   1899  SD  MET A 246      -6.459  37.541  -4.284  1.00 89.44           S
ATOM   1900  CE  MET A 246      -5.571  36.064  -3.760  1.00 80.41           C
ATOM   1901  N   VAL A 247      -9.726  34.810  -0.156  1.00 96.72           N
ATOM   1902  CA  VAL A 247      -9.683  33.788   0.895  1.00 96.80           C
ATOM   1903  C   VAL A 247      -9.192  32.462   0.310  1.00 96.89           C
ATOM   1904  O   VAL A 247      -9.594  32.096  -0.795  1.00 95.75           O
ATOM   1905  CB  VAL A 247     -11.058  33.616   1.563  1.00 96.00           C
ATOM   1906  CG1 VAL A 247     -11.046  32.525   2.647  1.00 88.84           C
ATOM   1907  CG2 VAL A 247     -11.522  34.905   2.250  1.00 88.10           C
ATOM   1908  N   THR A 248      -8.384  31.726   1.054  1.00 93.12           N
ATOM   1909  CA  THR A 248      -8.057  30.334   0.709  1.00 92.86           C
ATOM   1910  C   THR A 248      -8.221  29.411   1.916  1.00 92.00           C
ATOM   1911  O   THR A 248      -7.771  29.723   3.009  1.00 91.03           O
ATOM   1912  CB  THR A 248      -6.654  30.192   0.093  1.00 92.35           C
ATOM   1913  OG1 THR A 248      -6.456  28.848  -0.303  1.00 89.04           O
ATOM   1914  CG2 THR A 248      -5.506  30.559   1.031  1.00 88.06           C
ATOM   1915  N   GLY A 249      -8.838  28.250   1.695  1.00 90.64           N
ATOM   1916  CA  GLY A 249      -8.896  27.156   2.674  1.00 89.46           C
ATOM   1917  C   GLY A 249      -7.741  26.157   2.558  1.00 88.93           C
ATOM   1918  O   GLY A 249      -7.685  25.209   3.343  1.00 86.39           O
ATOM   1919  N   LYS A 250      -6.828  26.345   1.609  1.00 88.45           N
ATOM   1920  CA  LYS A 250      -5.681  25.452   1.331  1.00 87.62           C
ATOM   1921  C   LYS A 250      -6.099  24.014   0.979  1.00 86.70           C
ATOM   1922  O   LYS A 250      -5.603  23.047   1.563  1.00 83.96           O
ATOM   1923  CB  LYS A 250      -4.644  25.485   2.466  1.00 86.74           C
ATOM   1924  CG  LYS A 250      -4.191  26.894   2.837  1.00 84.64           C
ATOM   1925  CD  LYS A 250      -3.012  26.840   3.820  1.00 82.31           C
ATOM   1926  CE  LYS A 250      -2.524  28.262   4.056  1.00 79.31           C
ATOM   1927  NZ  LYS A 250      -1.203  28.311   4.710  1.00 75.11           N
ATOM   1928  N   GLY A 251      -7.023  23.875   0.036  1.00 85.40           N
ATOM   1929  CA  GLY A 251      -7.659  22.612  -0.340  1.00 85.47           C
ATOM   1930  C   GLY A 251      -9.043  22.497   0.280  1.00 86.86           C
ATOM   1931  O   GLY A 251      -9.820  23.450   0.245  1.00 85.54           O
ATOM   1932  N   VAL A 252      -9.362  21.334   0.865  1.00 86.28           N
ATOM   1933  CA  VAL A 252     -10.638  21.162   1.571  1.00 85.57           C
ATOM   1934  C   VAL A 252     -10.709  22.180   2.715  1.00 85.97           C
ATOM   1935  O   VAL A 252      -9.844  22.151   3.591  1.00 85.91           O
ATOM   1936  CB  VAL A 252     -10.821  19.727   2.111  1.00 83.60           C
ATOM   1937  CG1 VAL A 252     -12.163  19.566   2.829  1.00 79.86           C
ATOM   1938  CG2 VAL A 252     -10.781  18.699   0.972  1.00 77.97           C
ATOM   1939  N   PRO A 253     -11.698  23.086   2.709  1.00 87.91           N
ATOM   1940  CA  PRO A 253     -11.757  24.154   3.683  1.00 88.18           C
ATOM   1941  C   PRO A 253     -12.035  23.628   5.084  1.00 88.40           C
ATOM   1942  O   PRO A 253     -12.879  22.745   5.289  1.00 88.03           O
ATOM   1943  CB  PRO A 253     -12.865  25.096   3.197  1.00 87.90           C
ATOM   1944  CG  PRO A 253     -13.782  24.178   2.380  1.00 86.14           C
ATOM   1945  CD  PRO A 253     -12.800  23.190   1.760  1.00 87.84           C
ATOM   1946  N   ASP A 254     -11.365  24.202   6.042  1.00 88.90           N
ATOM   1947  CA  ASP A 254     -11.687  24.025   7.447  1.00 88.70           C
ATOM   1948  C   ASP A 254     -12.977  24.776   7.815  1.00 89.75           C
ATOM   1949  O   ASP A 254     -13.461  25.650   7.077  1.00 89.23           O
ATOM   1950  CB  ASP A 254     -10.487  24.448   8.313  1.00 87.16           C
ATOM   1951  CG  ASP A 254     -10.259  25.959   8.271  1.00 86.22           C
ATOM   1952  OD1 ASP A 254      -9.971  26.484   7.181  1.00 82.99           O
ATOM   1953  OD2 ASP A 254     -10.396  26.580   9.341  1.00 82.01           O
ATOM   1954  N   LEU A 255     -13.541  24.430   8.958  1.00 90.99           N
ATOM   1955  CA  LEU A 255     -14.814  25.006   9.383  1.00 90.35           C
ATOM   1956  C   LEU A 255     -14.730  26.526   9.570  1.00 90.88           C
ATOM   1957  O   LEU A 255     -15.651  27.229   9.182  1.00 90.88           O
ATOM   1958  CB  LEU A 255     -15.252  24.304  10.683  1.00 89.46           C
ATOM   1959  CG  LEU A 255     -16.664  24.702  11.145  1.00 86.44           C
ATOM   1960  CD1 LEU A 255     -17.723  24.256  10.137  1.00 81.29           C
ATOM   1961  CD2 LEU A 255     -16.975  24.043  12.485  1.00 79.94           C
ATOM   1962  N   ASN A 256     -13.630  27.036  10.123  1.00 92.42           N
ATOM   1963  CA  ASN A 256     -13.469  28.458  10.381  1.00 92.49           C
ATOM   1964  C   ASN A 256     -13.406  29.272   9.077  1.00 93.12           C
ATOM   1965  O   ASN A 256     -14.036  30.318   8.985  1.00 92.74           O
ATOM   1966  CB  ASN A 256     -12.228  28.691  11.248  1.00 91.81           C
ATOM   1967  CG  ASN A 256     -12.359  28.113  12.651  1.00 90.93           C
ATOM   1968  OD1 ASN A 256     -13.423  27.800  13.139  1.00 84.35           O
ATOM   1969  ND2 ASN A 256     -11.245  27.956  13.330  1.00 83.59           N
ATOM   1970  N   THR A 257     -12.739  28.747   8.054  1.00 93.30           N
ATOM   1971  CA  THR A 257     -12.722  29.387   6.735  1.00 93.56           C
ATOM   1972  C   THR A 257     -14.122  29.431   6.125  1.00 93.77           C
ATOM   1973  O   THR A 257     -14.542  30.477   5.628  1.00 93.18           O
ATOM   1974  CB  THR A 257     -11.744  28.676   5.788  1.00 93.40           C
ATOM   1975  OG1 THR A 257     -10.457  28.681   6.354  1.00 90.47           O
ATOM   1976  CG2 THR A 257     -11.624  29.386   4.440  1.00 89.76           C
ATOM   1977  N   ARG A 258     -14.896  28.350   6.219  1.00 93.67           N
ATOM   1978  CA  ARG A 258     -16.288  28.336   5.742  1.00 93.26           C
ATOM   1979  C   ARG A 258     -17.172  29.314   6.526  1.00 93.50           C
ATOM   1980  O   ARG A 258     -17.948  30.037   5.915  1.00 92.88           O
ATOM   1981  CB  ARG A 258     -16.873  26.924   5.819  1.00 92.81           C
ATOM   1982  CG  ARG A 258     -16.223  25.968   4.801  1.00 90.61           C
ATOM   1983  CD  ARG A 258     -16.856  24.572   4.868  1.00 88.66           C
ATOM   1984  NE  ARG A 258     -18.259  24.598   4.436  1.00 86.89           N
ATOM   1985  CZ  ARG A 258     -19.197  23.689   4.650  1.00 87.15           C
ATOM   1986  NH1 ARG A 258     -18.949  22.565   5.262  1.00 79.86           N
ATOM   1987  NH2 ARG A 258     -20.411  23.898   4.244  1.00 82.94           N
ATOM   1988  N   LEU A 259     -17.029  29.345   7.840  1.00 95.53           N
ATOM   1989  CA  LEU A 259     -17.765  30.278   8.699  1.00 95.18           C
ATOM   1990  C   LEU A 259     -17.395  31.737   8.396  1.00 95.42           C
ATOM   1991  O   LEU A 259     -18.284  32.578   8.348  1.00 94.67           O
ATOM   1992  CB  LEU A 259     -17.477  29.964  10.177  1.00 94.58           C
ATOM   1993  CG  LEU A 259     -18.155  28.694  10.717  1.00 92.52           C
ATOM   1994  CD1 LEU A 259     -17.594  28.366  12.102  1.00 88.78           C
ATOM   1995  CD2 LEU A 259     -19.668  28.881  10.854  1.00 88.21           C
ATOM   1996  N   LEU A 260     -16.128  32.019   8.134  1.00 96.84           N
ATOM   1997  CA  LEU A 260     -15.678  33.362   7.760  1.00 96.84           C
ATOM   1998  C   LEU A 260     -16.304  33.814   6.446  1.00 96.98           C
ATOM   1999  O   LEU A 260     -16.915  34.879   6.401  1.00 96.04           O
ATOM   2000  CB  LEU A 260     -14.142  33.393   7.683  1.00 96.53           C
ATOM   2001  CG  LEU A 260     -13.587  34.764   7.228  1.00 95.65           C
ATOM   2002  CD1 LEU A 260     -13.930  35.883   8.212  1.00 91.82           C
ATOM   2003  CD2 LEU A 260     -12.072  34.680   7.109  1.00 91.68           C
ATOM   2004  N   VAL A 261     -16.206  33.006   5.400  1.00 97.28           N
ATOM   2005  CA  VAL A 261     -16.792  33.337   4.097  1.00 97.18           C
ATOM   2006  C   VAL A 261     -18.311  33.524   4.217  1.00 96.95           C
ATOM   2007  O   VAL A 261     -18.853  34.468   3.659  1.00 95.67           O
ATOM   2008  CB  VAL A 261     -16.421  32.280   3.041  1.00 96.50           C
ATOM   2009  CG1 VAL A 261     -17.048  32.595   1.685  1.00 91.17           C
ATOM   2010  CG2 VAL A 261     -14.911  32.219   2.806  1.00 90.64           C
ATOM   2011  N   LYS A 262     -18.973  32.681   5.013  1.00 95.84           N
ATOM   2012  CA  LYS A 262     -20.399  32.832   5.304  1.00 95.28           C
ATOM   2013  C   LYS A 262     -20.694  34.141   6.037  1.00 95.28           C
ATOM   2014  O   LYS A 262     -21.591  34.865   5.621  1.00 93.83           O
ATOM   2015  CB  LYS A 262     -20.892  31.614   6.092  1.00 94.35           C
ATOM   2016  CG  LYS A 262     -22.384  31.651   6.470  1.00 92.16           C
ATOM   2017  CD  LYS A 262     -23.296  31.749   5.246  1.00 88.27           C
ATOM   2018  CE  LYS A 262     -24.751  31.653   5.698  1.00 85.71           C
ATOM   2019  NZ  LYS A 262     -25.680  32.214   4.695  1.00 80.61           N
ATOM   2020  N   LYS A 263     -19.923  34.498   7.049  1.00 95.72           N
ATOM   2021  CA  LYS A 263     -20.097  35.752   7.784  1.00 95.42           C
ATOM   2022  C   LYS A 263     -19.859  36.975   6.898  1.00 95.61           C
ATOM   2023  O   LYS A 263     -20.608  37.941   6.987  1.00 94.16           O
ATOM   2024  CB  LYS A 263     -19.190  35.747   9.024  1.00 94.68           C
ATOM   2025  CG  LYS A 263     -19.461  36.965   9.928  1.00 92.16           C
ATOM   2026  CD  LYS A 263     -18.858  36.795  11.315  1.00 87.74           C
ATOM   2027  CE  LYS A 263     -19.276  37.964  12.198  1.00 84.32           C
ATOM   2028  NZ  LYS A 263     -19.069  37.723  13.648  1.00 78.59           N
ATOM   2029  N   LEU A 264     -18.872  36.918   6.010  1.00 96.40           N
ATOM   2030  CA  LEU A 264     -18.624  37.979   5.030  1.00 96.34           C
ATOM   2031  C   LEU A 264     -19.795  38.119   4.052  1.00 96.18           C
ATOM   2032  O   LEU A 264     -20.215  39.241   3.766  1.00 94.80           O
ATOM   2033  CB  LEU A 264     -17.316  37.694   4.277  1.00 96.20           C
ATOM   2034  CG  LEU A 264     -16.036  37.817   5.126  1.00 95.11           C
ATOM   2035  CD1 LEU A 264     -14.829  37.385   4.306  1.00 91.84           C
ATOM   2036  CD2 LEU A 264     -15.796  39.234   5.631  1.00 91.35           C
ATOM   2037  N   TRP A 265     -20.352  36.997   3.581  1.00 95.68           N
ATOM   2038  CA  TRP A 265     -21.556  37.006   2.742  1.00 95.48           C
ATOM   2039  C   TRP A 265     -22.758  37.605   3.478  1.00 94.93           C
ATOM   2040  O   TRP A 265     -23.384  38.525   2.968  1.00 93.34           O
ATOM   2041  CB  TRP A 265     -21.858  35.587   2.257  1.00 95.01           C
ATOM   2042  CG  TRP A 265     -23.217  35.458   1.650  1.00 94.87           C
ATOM   2043  CD1 TRP A 265     -24.299  34.890   2.235  1.00 92.56           C
ATOM   2044  CD2 TRP A 265     -23.706  36.033   0.400  1.00 93.81           C
ATOM   2045  NE1 TRP A 265     -25.417  35.082   1.447  1.00 91.79           N
ATOM   2046  CE2 TRP A 265     -25.104  35.804   0.324  1.00 92.94           C
ATOM   2047  CE3 TRP A 265     -23.092  36.768  -0.639  1.00 92.19           C
ATOM   2048  CZ2 TRP A 265     -25.880  36.316  -0.728  1.00 91.85           C
ATOM   2049  CZ3 TRP A 265     -23.863  37.256  -1.699  1.00 89.61           C
ATOM   2050  CH2 TRP A 265     -25.244  37.052  -1.735  1.00 89.90           C
ATOM   2051  N   ASP A 266     -23.047  37.131   4.683  1.00 94.30           N
ATOM   2052  CA  ASP A 266     -24.208  37.575   5.454  1.00 93.56           C
ATOM   2053  C   ASP A 266     -24.111  39.051   5.876  1.00 93.64           C
ATOM   2054  O   ASP A 266     -25.129  39.710   6.045  1.00 91.55           O
ATOM   2055  CB  ASP A 266     -24.384  36.675   6.690  1.00 92.06           C
ATOM   2056  CG  ASP A 266     -24.794  35.228   6.368  1.00 89.61           C
ATOM   2057  OD1 ASP A 266     -25.365  34.956   5.296  1.00 85.02           O
ATOM   2058  OD2 ASP A 266     -24.562  34.334   7.213  1.00 84.64           O
ATOM   2059  N   THR A 267     -22.900  39.577   6.019  1.00 94.25           N
ATOM   2060  CA  THR A 267     -22.674  40.968   6.429  1.00 94.05           C
ATOM   2061  C   THR A 267     -22.685  41.937   5.245  1.00 94.10           C
ATOM   2062  O   THR A 267     -23.248  43.025   5.350  1.00 91.98           O
ATOM   2063  CB  THR A 267     -21.344  41.106   7.190  1.00 93.15           C
ATOM   2064  OG1 THR A 267     -21.265  40.161   8.236  1.00 86.25           O
ATOM   2065  CG2 THR A 267     -21.187  42.479   7.832  1.00 84.68           C
ATOM   2066  N   PHE A 268     -22.052  41.581   4.137  1.00 94.79           N
ATOM   2067  CA  PHE A 268     -21.799  42.515   3.040  1.00 94.37           C
ATOM   2068  C   PHE A 268     -22.602  42.233   1.763  1.00 94.01           C
ATOM   2069  O   PHE A 268     -22.744  43.132   0.935  1.00 90.57           O
ATOM   2070  CB  PHE A 268     -20.306  42.543   2.733  1.00 94.03           C
ATOM   2071  CG  PHE A 268     -19.435  42.985   3.884  1.00 94.61           C
ATOM   2072  CD1 PHE A 268     -19.619  44.249   4.472  1.00 90.57           C
ATOM   2073  CD2 PHE A 268     -18.422  42.137   4.366  1.00 90.47           C
ATOM   2074  CE1 PHE A 268     -18.806  44.662   5.540  1.00 89.21           C
ATOM   2075  CE2 PHE A 268     -17.603  42.542   5.430  1.00 89.30           C
ATOM   2076  CZ  PHE A 268     -17.792  43.805   6.022  1.00 91.52           C
ATOM   2077  N   HIS A 269     -23.086  41.011   1.602  1.00 93.69           N
ATOM   2078  CA  HIS A 269     -23.803  40.582   0.396  1.00 93.71           C
ATOM   2079  C   HIS A 269     -23.076  40.967  -0.909  1.00 93.79           C
ATOM   2080  O   HIS A 269     -23.684  41.420  -1.883  1.00 91.16           O
ATOM   2081  CB  HIS A 269     -25.256  41.042   0.453  1.00 92.81           C
ATOM   2082  CG  HIS A 269     -25.978  40.557   1.667  1.00 92.64           C
ATOM   2083  ND1 HIS A 269     -26.174  39.246   2.035  1.00 80.98           N
ATOM   2084  CD2 HIS A 269     -26.578  41.327   2.642  1.00 81.51           C
ATOM   2085  CE1 HIS A 269     -26.862  39.228   3.185  1.00 83.41           C
ATOM   2086  NE2 HIS A 269     -27.128  40.480   3.574  1.00 85.11           N
ATOM   2087  N   ILE A 270     -21.762  40.814  -0.924  1.00 94.55           N
ATOM   2088  CA  ILE A 270     -20.937  41.028  -2.111  1.00 94.45           C
ATOM   2089  C   ILE A 270     -20.844  39.741  -2.928  1.00 95.08           C
ATOM   2090  O   ILE A 270     -20.913  38.651  -2.350  1.00 93.79           O
ATOM   2091  CB  ILE A 270     -19.548  41.604  -1.754  1.00 92.84           C
ATOM   2092  CG1 ILE A 270     -18.769  40.715  -0.763  1.00 84.20           C
ATOM   2093  CG2 ILE A 270     -19.710  43.039  -1.226  1.00 80.35           C
ATOM   2094  CD1 ILE A 270     -17.332  41.181  -0.502  1.00 80.73           C
ATOM   2095  N   PRO A 271     -20.675  39.829  -4.255  1.00 95.24           N
ATOM   2096  CA  PRO A 271     -20.459  38.656  -5.094  1.00 95.12           C
ATOM   2097  C   PRO A 271     -19.335  37.761  -4.560  1.00 95.52           C
ATOM   2098  O   PRO A 271     -18.244  38.253  -4.259  1.00 94.68           O
ATOM   2099  CB  PRO A 271     -20.121  39.206  -6.475  1.00 93.92           C
ATOM   2100  CG  PRO A 271     -20.845  40.549  -6.516  1.00 91.44           C
ATOM   2101  CD  PRO A 271     -20.731  41.036  -5.067  1.00 93.90           C
ATOM   2102  N   VAL A 272     -19.595  36.473  -4.474  1.00 96.39           N
ATOM   2103  CA  VAL A 272     -18.601  35.479  -4.049  1.00 96.65           C
ATOM   2104  C   VAL A 272     -18.290  34.563  -5.229  1.00 96.67           C
ATOM   2105  O   VAL A 272     -19.175  33.897  -5.769  1.00 95.35           O
ATOM   2106  CB  VAL A 272     -19.054  34.671  -2.819  1.00 95.94           C
ATOM   2107  CG1 VAL A 272     -17.917  33.783  -2.321  1.00 91.28           C
ATOM   2108  CG2 VAL A 272     -19.477  35.577  -1.664  1.00 91.44           C
ATOM   2109  N   PHE A 273     -17.022  34.518  -5.612  1.00 96.90           N
ATOM   2110  CA  PHE A 273     -16.516  33.722  -6.721  1.00 96.92           C
ATOM   2111  C   PHE A 273     -15.548  32.652  -6.226  1.00 97.10           C
ATOM   2112  O   PHE A 273     -14.853  32.842  -5.228  1.00 96.27           O
ATOM   2113  CB  PHE A 273     -15.840  34.631  -7.743  1.00 96.49           C
ATOM   2114  CG  PHE A 273     -16.761  35.686  -8.328  1.00 96.26           C
ATOM   2115  CD1 PHE A 273     -17.860  35.293  -9.105  1.00 93.10           C
ATOM   2116  CD2 PHE A 273     -16.537  37.045  -8.075  1.00 92.74           C
ATOM   2117  CE1 PHE A 273     -18.736  36.259  -9.634  1.00 91.62           C
ATOM   2118  CE2 PHE A 273     -17.403  38.020  -8.601  1.00 91.58           C
ATOM   2119  CZ  PHE A 273     -18.507  37.622  -9.379  1.00 93.52           C
ATOM   2120  N   THR A 274     -15.470  31.549  -6.944  1.00 97.50           N
ATOM   2121  CA  THR A 274     -14.493  30.492  -6.687  1.00 97.53           C
ATOM   2122  C   THR A 274     -13.522  30.352  -7.847  1.00 97.44           C
ATOM   2123  O   THR A 274     -13.950  30.241  -9.003  1.00 96.24           O
ATOM   2124  CB  THR A 274     -15.142  29.138  -6.388  1.00 96.58           C
ATOM   2125  OG1 THR A 274     -16.081  28.809  -7.392  1.00 83.47           O
ATOM   2126  CG2 THR A 274     -15.878  29.143  -5.056  1.00 85.76           C
ATOM   2127  N   LEU A 275     -12.241  30.328  -7.543  1.00 97.33           N
ATOM   2128  CA  LEU A 275     -11.174  29.954  -8.453  1.00 97.29           C
ATOM   2129  C   LEU A 275     -10.612  28.600  -7.998  1.00 97.00           C
ATOM   2130  O   LEU A 275      -9.951  28.518  -6.968  1.00 95.85           O
ATOM   2131  CB  LEU A 275     -10.114  31.061  -8.488  1.00 96.83           C
ATOM   2132  CG  LEU A 275      -8.934  30.754  -9.421  1.00 95.95           C
ATOM   2133  CD1 LEU A 275      -9.359  30.722 -10.885  1.00 92.72           C
ATOM   2134  CD2 LEU A 275      -7.853  31.828  -9.255  1.00 92.37           C
ATOM   2135  N   VAL A 276     -10.904  27.559  -8.779  1.00 95.14           N
ATOM   2136  CA  VAL A 276     -10.520  26.176  -8.517  1.00 94.85           C
ATOM   2137  C   VAL A 276      -9.852  25.588  -9.762  1.00 94.44           C
ATOM   2138  O   VAL A 276      -9.978  26.149 -10.851  1.00 93.66           O
ATOM   2139  CB  VAL A 276     -11.723  25.326  -8.069  1.00 94.56           C
ATOM   2140  CG1 VAL A 276     -12.361  25.880  -6.790  1.00 91.70           C
ATOM   2141  CG2 VAL A 276     -12.822  25.207  -9.137  1.00 91.47           C
ATOM   2142  N   ASP A 277      -9.161  24.474  -9.612  1.00 94.43           N
ATOM   2143  CA  ASP A 277      -8.661  23.747 -10.771  1.00 93.90           C
ATOM   2144  C   ASP A 277      -9.814  23.162 -11.590  1.00 93.97           C
ATOM   2145  O   ASP A 277     -10.884  22.850 -11.061  1.00 93.01           O
ATOM   2146  CB  ASP A 277      -7.715  22.629 -10.336  1.00 93.32           C
ATOM   2147  CG  ASP A 277      -6.415  23.135  -9.724  1.00 92.13           C
ATOM   2148  OD1 ASP A 277      -6.004  24.295  -9.926  1.00 88.64           O
ATOM   2149  OD2 ASP A 277      -5.761  22.326  -9.036  1.00 87.89           O
ATOM   2150  N   ALA A 278      -9.574  22.955 -12.878  1.00 95.63           N
ATOM   2151  CA  ALA A 278     -10.487  22.216 -13.725  1.00 95.53           C
ATOM   2152  C   ALA A 278     -10.319  20.702 -13.493  1.00 95.34           C
ATOM   2153  O   ALA A 278      -9.963  19.952 -14.401  1.00 93.69           O
ATOM   2154  CB  ALA A 278     -10.300  22.650 -15.174  1.00 94.95           C
ATOM   2155  N   ASP A 279     -10.549  20.271 -12.263  1.00 92.90           N
ATOM   2156  CA  ASP A 279     -10.522  18.871 -11.862  1.00 92.23           C
ATOM   2157  C   ASP A 279     -11.706  18.521 -10.936  1.00 92.95           C
ATOM   2158  O   ASP A 279     -12.332  19.405 -10.341  1.00 92.26           O
ATOM   2159  CB  ASP A 279      -9.127  18.509 -11.306  1.00 90.48           C
ATOM   2160  CG  ASP A 279      -8.852  18.779  -9.825  1.00 88.74           C
ATOM   2161  OD1 ASP A 279      -9.745  19.241  -9.088  1.00 83.62           O
ATOM   2162  OD2 ASP A 279      -7.749  18.373  -9.392  1.00 83.02           O
ATOM   2163  N   PRO A 280     -12.045  17.234 -10.795  1.00 91.63           N
ATOM   2164  CA  PRO A 280     -13.174  16.845  -9.951  1.00 91.36           C
ATOM   2165  C   PRO A 280     -13.021  17.226  -8.477  1.00 91.08           C
ATOM   2166  O   PRO A 280     -14.025  17.444  -7.798  1.00 90.26           O
ATOM   2167  CB  PRO A 280     -13.300  15.332 -10.121  1.00 91.04           C
ATOM   2168  CG  PRO A 280     -12.671  15.067 -11.486  1.00 90.13           C
ATOM   2169  CD  PRO A 280     -11.553  16.097 -11.541  1.00 91.73           C
ATOM   2170  N   TYR A 281     -11.801  17.324  -7.973  1.00 89.99           N
ATOM   2171  CA  TYR A 281     -11.551  17.702  -6.589  1.00 88.34           C
ATOM   2172  C   TYR A 281     -11.739  19.210  -6.365  1.00 88.23           C
ATOM   2173  O   TYR A 281     -12.376  19.591  -5.380  1.00 87.71           O
ATOM   2174  CB  TYR A 281     -10.149  17.248  -6.152  1.00 86.68           C
ATOM   2175  CG  TYR A 281     -10.030  15.764  -5.908  1.00 84.34           C
ATOM   2176  CD1 TYR A 281     -10.455  15.207  -4.686  1.00 80.36           C
ATOM   2177  CD2 TYR A 281      -9.497  14.914  -6.896  1.00 78.33           C
ATOM   2178  CE1 TYR A 281     -10.342  13.834  -4.434  1.00 76.71           C
ATOM   2179  CE2 TYR A 281      -9.379  13.528  -6.665  1.00 75.33           C
ATOM   2180  CZ  TYR A 281      -9.805  12.990  -5.427  1.00 77.61           C
ATOM   2181  OH  TYR A 281      -9.698  11.638  -5.186  1.00 76.13           O
ATOM   2182  N   GLY A 282     -11.281  20.025  -7.280  1.00 91.79           N
ATOM   2183  CA  GLY A 282     -11.536  21.458  -7.257  1.00 91.65           C
ATOM   2184  C   GLY A 282     -13.022  21.782  -7.313  1.00 92.37           C
ATOM   2185  O   GLY A 282     -13.541  22.558  -6.514  1.00 91.91           O
ATOM   2186  N   ILE A 283     -13.744  21.098  -8.193  1.00 92.98           N
ATOM   2187  CA  ILE A 283     -15.207  21.234  -8.291  1.00 93.20           C
ATOM   2188  C   ILE A 283     -15.886  20.781  -6.994  1.00 93.18           C
ATOM   2189  O   ILE A 283     -16.808  21.445  -6.517  1.00 92.66           O
ATOM   2190  CB  ILE A 283     -15.741  20.465  -9.510  1.00 93.61           C
ATOM   2191  CG1 ILE A 283     -15.186  21.072 -10.817  1.00 92.53           C
ATOM   2192  CG2 ILE A 283     -17.275  20.499  -9.549  1.00 92.34           C
ATOM   2193  CD1 ILE A 283     -15.338  20.152 -12.026  1.00 87.64           C
ATOM   2194  N   GLU A 284     -15.433  19.687  -6.377  1.00 90.69           N
ATOM   2195  CA  GLU A 284     -15.969  19.258  -5.087  1.00 89.53           C
ATOM   2196  C   GLU A 284     -15.751  20.318  -4.001  1.00 89.61           C
ATOM   2197  O   GLU A 284     -16.672  20.593  -3.226  1.00 88.99           O
ATOM   2198  CB  GLU A 284     -15.358  17.919  -4.660  1.00 88.27           C
ATOM   2199  CG  GLU A 284     -15.891  17.493  -3.276  1.00 84.13           C
ATOM   2200  CD  GLU A 284     -15.416  16.107  -2.848  1.00 82.47           C
ATOM   2201  OE1 GLU A 284     -16.274  15.271  -2.489  1.00 74.19           O
ATOM   2202  OE2 GLU A 284     -14.209  15.814  -2.896  1.00 75.41           O
ATOM   2203  N   ILE A 285     -14.570  20.930  -3.937  1.00 90.99           N
ATOM   2204  CA  ILE A 285     -14.256  21.988  -2.980  1.00 90.67           C
ATOM   2205  C   ILE A 285     -15.192  23.183  -3.174  1.00 91.30           C
ATOM   2206  O   ILE A 285     -15.794  23.660  -2.208  1.00 91.34           O
ATOM   2207  CB  ILE A 285     -12.764  22.357  -3.087  1.00 89.84           C
ATOM   2208  CG1 ILE A 285     -11.926  21.220  -2.459  1.00 88.33           C
ATOM   2209  CG2 ILE A 285     -12.449  23.698  -2.400  1.00 88.32           C
ATOM   2210  CD1 ILE A 285     -10.446  21.264  -2.816  1.00 85.28           C
ATOM   2211  N   MET A 286     -15.406  23.607  -4.416  1.00 93.74           N
ATOM   2212  CA  MET A 286     -16.385  24.638  -4.740  1.00 93.89           C
ATOM   2213  C   MET A 286     -17.801  24.262  -4.272  1.00 93.75           C
ATOM   2214  O   MET A 286     -18.491  25.075  -3.655  1.00 93.20           O
ATOM   2215  CB  MET A 286     -16.361  24.884  -6.255  1.00 93.96           C
ATOM   2216  CG  MET A 286     -17.405  25.909  -6.699  1.00 93.04           C
ATOM   2217  SD  MET A 286     -17.423  26.239  -8.471  1.00 91.84           S
ATOM   2218  CE  MET A 286     -17.856  24.616  -9.113  1.00 85.35           C
ATOM   2219  N   CYS A 287     -18.220  23.011  -4.499  1.00 93.52           N
ATOM   2220  CA  CYS A 287     -19.514  22.524  -4.038  1.00 92.89           C
ATOM   2221  C   CYS A 287     -19.637  22.530  -2.506  1.00 92.47           C
ATOM   2222  O   CYS A 287     -20.708  22.822  -1.990  1.00 91.33           O
ATOM   2223  CB  CYS A 287     -19.757  21.117  -4.590  1.00 92.82           C
ATOM   2224  SG  CYS A 287     -19.975  21.151  -6.396  1.00 91.71           S
ATOM   2225  N   ILE A 288     -18.555  22.262  -1.783  1.00 92.37           N
ATOM   2226  CA  ILE A 288     -18.537  22.323  -0.315  1.00 91.69           C
ATOM   2227  C   ILE A 288     -18.766  23.758   0.183  1.00 91.60           C
ATOM   2228  O   ILE A 288     -19.517  23.944   1.136  1.00 90.95           O
ATOM   2229  CB  ILE A 288     -17.228  21.715   0.243  1.00 91.03           C
ATOM   2230  CG1 ILE A 288     -17.217  20.185   0.047  1.00 88.93           C
ATOM   2231  CG2 ILE A 288     -17.052  22.037   1.746  1.00 88.57           C
ATOM   2232  CD1 ILE A 288     -15.831  19.555   0.217  1.00 84.89           C
ATOM   2233  N   TYR A 289     -18.152  24.757  -0.462  1.00 93.60           N
ATOM   2234  CA  TYR A 289     -18.419  26.159  -0.116  1.00 93.78           C
ATOM   2235  C   TYR A 289     -19.855  26.569  -0.460  1.00 93.55           C
ATOM   2236  O   TYR A 289     -20.538  27.178   0.368  1.00 92.63           O
ATOM   2237  CB  TYR A 289     -17.424  27.077  -0.826  1.00 94.16           C
ATOM   2238  CG  TYR A 289     -16.040  27.120  -0.223  1.00 94.55           C
ATOM   2239  CD1 TYR A 289     -15.806  27.830   0.972  1.00 93.06           C
ATOM   2240  CD2 TYR A 289     -14.950  26.522  -0.883  1.00 93.15           C
ATOM   2241  CE1 TYR A 289     -14.514  27.951   1.491  1.00 92.89           C
ATOM   2242  CE2 TYR A 289     -13.651  26.630  -0.368  1.00 92.97           C
ATOM   2243  CZ  TYR A 289     -13.436  27.356   0.817  1.00 94.39           C
ATOM   2244  OH  TYR A 289     -12.151  27.491   1.302  1.00 93.82           O
ATOM   2245  N   LYS A 290     -20.333  26.219  -1.651  1.00 95.16           N
ATOM   2246  CA  LYS A 290     -21.623  26.664  -2.177  1.00 95.29           C
ATOM   2247  C   LYS A 290     -22.810  25.960  -1.525  1.00 95.04           C
ATOM   2248  O   LYS A 290     -23.724  26.614  -1.033  1.00 93.45           O
ATOM   2249  CB  LYS A 290     -21.626  26.508  -3.708  1.00 95.16           C
ATOM   2250  CG  LYS A 290     -22.918  27.033  -4.343  1.00 94.22           C
ATOM   2251  CD  LYS A 290     -22.817  27.198  -5.865  1.00 92.72           C
ATOM   2252  CE  LYS A 290     -24.120  27.779  -6.381  1.00 90.42           C
ATOM   2253  NZ  LYS A 290     -24.037  28.277  -7.767  1.00 86.31           N
ATOM   2254  N   TYR A 291     -22.790  24.625  -1.532  1.00 94.83           N
ATOM   2255  CA  TYR A 291     -23.916  23.775  -1.134  1.00 94.52           C
ATOM   2256  C   TYR A 291     -23.695  23.010   0.173  1.00 93.98           C
ATOM   2257  O   TYR A 291     -24.599  22.347   0.666  1.00 91.19           O
ATOM   2258  CB  TYR A 291     -24.227  22.812  -2.279  1.00 94.14           C
ATOM   2259  CG  TYR A 291     -24.609  23.474  -3.575  1.00 94.17           C
ATOM   2260  CD1 TYR A 291     -25.763  24.283  -3.647  1.00 91.42           C
ATOM   2261  CD2 TYR A 291     -23.847  23.269  -4.742  1.00 91.63           C
ATOM   2262  CE1 TYR A 291     -26.164  24.855  -4.857  1.00 90.55           C
ATOM   2263  CE2 TYR A 291     -24.245  23.835  -5.960  1.00 90.46           C
ATOM   2264  CZ  TYR A 291     -25.412  24.623  -6.017  1.00 91.81           C
ATOM   2265  OH  TYR A 291     -25.818  25.157  -7.211  1.00 89.95           O
ATOM   2266  N   GLY A 292     -22.511  23.104   0.734  1.00 90.57           N
ATOM   2267  CA  GLY A 292     -22.145  22.379   1.931  1.00 90.23           C
ATOM   2268  C   GLY A 292     -21.727  20.929   1.665  1.00 90.31           C
ATOM   2269  O   GLY A 292     -21.463  20.505   0.546  1.00 89.03           O
ATOM   2270  N   SER A 293     -21.647  20.173   2.757  1.00 88.89           N
ATOM   2271  CA  SER A 293     -21.277  18.762   2.708  1.00 88.32           C
ATOM   2272  C   SER A 293     -22.322  17.913   3.422  1.00 88.55           C
ATOM   2273  O   SER A 293     -22.951  18.359   4.381  1.00 87.72           O
ATOM   2274  CB  SER A 293     -19.889  18.555   3.324  1.00 87.16           C
ATOM   2275  OG  SER A 293     -19.892  18.818   4.712  1.00 83.81           O
ATOM   2276  N   MET A 294     -22.425  16.654   3.015  1.00 87.29           N
ATOM   2277  CA  MET A 294     -23.298  15.687   3.685  1.00 86.29           C
ATOM   2278  C   MET A 294     -22.976  15.545   5.179  1.00 86.35           C
ATOM   2279  O   MET A 294     -23.875  15.485   6.007  1.00 85.03           O
ATOM   2280  CB  MET A 294     -23.130  14.345   2.960  1.00 84.11           C
ATOM   2281  CG  MET A 294     -24.217  13.358   3.322  1.00 78.43           C
ATOM   2282  SD  MET A 294     -24.085  11.689   2.651  1.00 75.77           S
ATOM   2283  CE  MET A 294     -22.620  11.678   1.633  1.00 67.04           C
ATOM   2284  N   SER A 295     -21.696  15.564   5.538  1.00 86.07           N
ATOM   2285  CA  SER A 295     -21.256  15.403   6.934  1.00 84.69           C
ATOM   2286  C   SER A 295     -21.715  16.533   7.857  1.00 85.13           C
ATOM   2287  O   SER A 295     -21.951  16.296   9.039  1.00 82.93           O
ATOM   2288  CB  SER A 295     -19.732  15.292   6.975  1.00 81.70           C
ATOM   2289  OG  SER A 295     -19.290  15.028   8.286  1.00 73.24           O
ATOM   2290  N   MET A 296     -21.854  17.751   7.332  1.00 87.79           N
ATOM   2291  CA  MET A 296     -22.245  18.946   8.089  1.00 87.85           C
ATOM   2292  C   MET A 296     -23.592  19.517   7.636  1.00 88.28           C
ATOM   2293  O   MET A 296     -23.878  20.685   7.855  1.00 87.07           O
ATOM   2294  CB  MET A 296     -21.126  19.994   8.021  1.00 87.52           C
ATOM   2295  CG  MET A 296     -19.813  19.481   8.588  1.00 85.85           C
ATOM   2296  SD  MET A 296     -18.686  20.738   9.201  1.00 82.52           S
ATOM   2297  CE  MET A 296     -19.585  21.247  10.679  1.00 74.72           C
ATOM   2298  N   SER A 297     -24.440  18.693   7.022  1.00 88.55           N
ATOM   2299  CA  SER A 297     -25.736  19.124   6.503  1.00 87.88           C
ATOM   2300  C   SER A 297     -26.696  19.647   7.575  1.00 88.26           C
ATOM   2301  O   SER A 297     -27.536  20.486   7.286  1.00 85.53           O
ATOM   2302  CB  SER A 297     -26.385  17.973   5.737  1.00 86.17           C
ATOM   2303  OG  SER A 297     -26.496  16.826   6.546  1.00 78.47           O
ATOM   2304  N   PHE A 298     -26.550  19.216   8.830  1.00 90.72           N
ATOM   2305  CA  PHE A 298     -27.337  19.735   9.952  1.00 90.22           C
ATOM   2306  C   PHE A 298     -26.983  21.185  10.326  1.00 90.11           C
ATOM   2307  O   PHE A 298     -27.796  21.863  10.944  1.00 86.96           O
ATOM   2308  CB  PHE A 298     -27.184  18.793  11.149  1.00 89.38           C
ATOM   2309  CG  PHE A 298     -25.830  18.854  11.831  1.00 89.92           C
ATOM   2310  CD1 PHE A 298     -24.763  18.065  11.383  1.00 86.48           C
ATOM   2311  CD2 PHE A 298     -25.644  19.711  12.925  1.00 87.06           C
ATOM   2312  CE1 PHE A 298     -23.524  18.135  12.006  1.00 84.82           C
ATOM   2313  CE2 PHE A 298     -24.400  19.785  13.562  1.00 84.81           C
ATOM   2314  CZ  PHE A 298     -23.332  19.000  13.102  1.00 86.52           C
ATOM   2315  N   GLU A 299     -25.813  21.669   9.925  1.00 90.29           N
ATOM   2316  CA  GLU A 299     -25.362  23.058  10.084  1.00 89.53           C
ATOM   2317  C   GLU A 299     -25.374  23.843   8.760  1.00 90.01           C
ATOM   2318  O   GLU A 299     -24.773  24.903   8.664  1.00 87.66           O
ATOM   2319  CB  GLU A 299     -23.957  23.094  10.716  1.00 87.68           C
ATOM   2320  CG  GLU A 299     -23.955  22.728  12.206  1.00 82.27           C
ATOM   2321  CD  GLU A 299     -22.559  22.852  12.840  1.00 81.40           C
ATOM   2322  OE1 GLU A 299     -22.350  22.222  13.903  1.00 73.39           O
ATOM   2323  OE2 GLU A 299     -21.688  23.560  12.288  1.00 75.35           O
ATOM   2324  N   ALA A 300     -26.040  23.335   7.729  1.00 90.11           N
ATOM   2325  CA  ALA A 300     -25.993  23.915   6.389  1.00 89.70           C
ATOM   2326  C   ALA A 300     -26.327  25.415   6.363  1.00 90.49           C
ATOM   2327  O   ALA A 300     -25.620  26.189   5.729  1.00 88.45           O
ATOM   2328  CB  ALA A 300     -26.944  23.128   5.489  1.00 88.05           C
ATOM   2329  N   HIS A 301     -27.345  25.835   7.112  1.00 90.63           N
ATOM   2330  CA  HIS A 301     -27.780  27.231   7.215  1.00 89.34           C
ATOM   2331  C   HIS A 301     -26.694  28.184   7.726  1.00 89.76           C
ATOM   2332  O   HIS A 301     -26.695  29.357   7.368  1.00 86.80           O
ATOM   2333  CB  HIS A 301     -29.026  27.279   8.107  1.00 87.15           C
ATOM   2334  CG  HIS A 301     -28.800  26.767   9.499  1.00 81.12           C
ATOM   2335  ND1 HIS A 301     -28.805  25.442   9.899  1.00 71.17           N
ATOM   2336  CD2 HIS A 301     -28.520  27.518  10.612  1.00 69.47           C
ATOM   2337  CE1 HIS A 301     -28.522  25.399  11.207  1.00 66.85           C
ATOM   2338  NE2 HIS A 301     -28.353  26.634  11.669  1.00 67.64           N
ATOM   2339  N   ASN A 302     -25.723  27.689   8.489  1.00 90.35           N
ATOM   2340  CA  ASN A 302     -24.610  28.480   9.009  1.00 89.82           C
ATOM   2341  C   ASN A 302     -23.357  28.468   8.110  1.00 90.62           C
ATOM   2342  O   ASN A 302     -22.414  29.202   8.383  1.00 88.11           O
ATOM   2343  CB  ASN A 302     -24.264  27.980  10.417  1.00 87.53           C
ATOM   2344  CG  ASN A 302     -25.329  28.304  11.450  1.00 84.28           C
ATOM   2345  OD1 ASN A 302     -26.098  29.229  11.325  1.00 75.08           O
ATOM   2346  ND2 ASN A 302     -25.365  27.546  12.528  1.00 74.64           N
ATOM   2347  N   LEU A 303     -23.316  27.607   7.107  1.00 92.21           N
ATOM   2348  CA  LEU A 303     -22.081  27.273   6.389  1.00 92.49           C
ATOM   2349  C   LEU A 303     -22.139  27.426   4.867  1.00 92.78           C
ATOM   2350  O   LEU A 303     -21.093  27.501   4.230  1.00 91.06           O
ATOM   2351  CB  LEU A 303     -21.707  25.820   6.727  1.00 91.75           C
ATOM   2352  CG  LEU A 303     -21.240  25.599   8.175  1.00 91.13           C
ATOM   2353  CD1 LEU A 303     -21.063  24.099   8.416  1.00 86.78           C
ATOM   2354  CD2 LEU A 303     -19.894  26.276   8.432  1.00 85.95           C
ATOM   2355  N   THR A 304     -23.322  27.415   4.284  1.00 94.67           N
ATOM   2356  CA  THR A 304     -23.501  27.416   2.836  1.00 94.31           C
ATOM   2357  C   THR A 304     -23.698  28.818   2.281  1.00 94.36           C
ATOM   2358  O   THR A 304     -24.261  29.693   2.939  1.00 93.03           O
ATOM   2359  CB  THR A 304     -24.667  26.522   2.406  1.00 93.38           C
ATOM   2360  OG1 THR A 304     -25.869  26.969   2.993  1.00 85.99           O
ATOM   2361  CG2 THR A 304     -24.450  25.074   2.808  1.00 87.11           C
ATOM   2362  N   ILE A 305     -23.256  29.002   1.054  1.00 94.60           N
ATOM   2363  CA  ILE A 305     -23.404  30.260   0.315  1.00 94.68           C
ATOM   2364  C   ILE A 305     -23.917  29.913  -1.083  1.00 94.67           C
ATOM   2365  O   ILE A 305     -23.126  29.837  -2.028  1.00 93.01           O
ATOM   2366  CB  ILE A 305     -22.082  31.049   0.287  1.00 94.15           C
ATOM   2367  CG1 ILE A 305     -21.482  31.239   1.698  1.00 90.04           C
ATOM   2368  CG2 ILE A 305     -22.314  32.430  -0.361  1.00 88.58           C
ATOM   2369  CD1 ILE A 305     -20.018  31.649   1.655  1.00 83.04           C
ATOM   2370  N   PRO A 306     -25.221  29.678  -1.251  1.00 93.73           N
ATOM   2371  CA  PRO A 306     -25.784  29.225  -2.530  1.00 92.94           C
ATOM   2372  C   PRO A 306     -25.540  30.168  -3.702  1.00 92.97           C
ATOM   2373  O   PRO A 306     -25.587  29.754  -4.855  1.00 90.61           O
ATOM   2374  CB  PRO A 306     -27.277  29.047  -2.260  1.00 91.16           C
ATOM   2375  CG  PRO A 306     -27.347  28.787  -0.768  1.00 88.15           C
ATOM   2376  CD  PRO A 306     -26.232  29.669  -0.213  1.00 91.56           C
ATOM   2377  N   THR A 307     -25.264  31.433  -3.409  1.00 94.38           N
ATOM   2378  CA  THR A 307     -24.996  32.481  -4.402  1.00 93.95           C
ATOM   2379  C   THR A 307     -23.587  32.441  -4.994  1.00 94.05           C
ATOM   2380  O   THR A 307     -23.317  33.205  -5.918  1.00 92.21           O
ATOM   2381  CB  THR A 307     -25.232  33.858  -3.782  1.00 92.71           C
ATOM   2382  OG1 THR A 307     -24.417  33.994  -2.641  1.00 83.00           O
ATOM   2383  CG2 THR A 307     -26.693  34.047  -3.357  1.00 82.48           C
ATOM   2384  N   ILE A 308     -22.704  31.583  -4.497  1.00 95.79           N
ATOM   2385  CA  ILE A 308     -21.359  31.421  -5.061  1.00 95.83           C
ATOM   2386  C   ILE A 308     -21.460  31.103  -6.556  1.00 95.65           C
ATOM   2387  O   ILE A 308     -22.260  30.271  -6.983  1.00 94.24           O
ATOM   2388  CB  ILE A 308     -20.550  30.352  -4.294  1.00 95.33           C
ATOM   2389  CG1 ILE A 308     -20.055  30.958  -2.970  1.00 91.24           C
ATOM   2390  CG2 ILE A 308     -19.343  29.835  -5.104  1.00 91.01           C
ATOM   2391  CD1 ILE A 308     -19.378  29.958  -2.021  1.00 87.82           C
ATOM   2392  N   ARG A 309     -20.588  31.730  -7.333  1.00 95.34           N
ATOM   2393  CA  ARG A 309     -20.442  31.482  -8.770  1.00 95.22           C
ATOM   2394  C   ARG A 309     -19.070  30.904  -9.077  1.00 95.92           C
ATOM   2395  O   ARG A 309     -18.076  31.265  -8.456  1.00 94.59           O
ATOM   2396  CB  ARG A 309     -20.707  32.765  -9.560  1.00 94.21           C
ATOM   2397  CG  ARG A 309     -22.146  33.298  -9.409  1.00 90.90           C
ATOM   2398  CD  ARG A 309     -23.173  32.315  -9.976  1.00 87.03           C
ATOM   2399  NE  ARG A 309     -24.523  32.904 -10.019  1.00 83.38           N
ATOM   2400  CZ  ARG A 309     -25.471  32.640 -10.910  1.00 80.14           C
ATOM   2401  NH1 ARG A 309     -25.299  31.770 -11.869  1.00 71.33           N
ATOM   2402  NH2 ARG A 309     -26.609  33.251 -10.847  1.00 72.75           N
ATOM   2403  N   TRP A 310     -19.031  30.022 -10.055  1.00 95.70           N
ATOM   2404  CA  TRP A 310     -17.782  29.444 -10.542  1.00 96.05           C
ATOM   2405  C   TRP A 310     -17.139  30.405 -11.530  1.00 95.96           C
ATOM   2406  O   TRP A 310     -17.633  30.575 -12.640  1.00 94.36           O
ATOM   2407  CB  TRP A 310     -18.074  28.068 -11.133  1.00 95.77           C
ATOM   2408  CG  TRP A 310     -16.894  27.236 -11.522  1.00 95.94           C
ATOM   2409  CD1 TRP A 310     -15.591  27.507 -11.298  1.00 93.70           C
ATOM   2410  CD2 TRP A 310     -16.918  25.935 -12.202  1.00 95.35           C
ATOM   2411  NE1 TRP A 310     -14.805  26.476 -11.799  1.00 93.85           N
ATOM   2412  CE2 TRP A 310     -15.589  25.503 -12.354  1.00 94.75           C
ATOM   2413  CE3 TRP A 310     -17.955  25.108 -12.689  1.00 94.54           C
ATOM   2414  CZ2 TRP A 310     -15.270  24.266 -12.971  1.00 94.24           C
ATOM   2415  CZ3 TRP A 310     -17.639  23.886 -13.300  1.00 93.19           C
ATOM   2416  CH2 TRP A 310     -16.320  23.478 -13.440  1.00 93.14           C
ATOM   2417  N   LEU A 311     -16.048  31.043 -11.125  1.00 95.71           N
ATOM   2418  CA  LEU A 311     -15.316  31.979 -11.971  1.00 95.29           C
ATOM   2419  C   LEU A 311     -14.350  31.241 -12.909  1.00 94.72           C
ATOM   2420  O   LEU A 311     -14.251  31.579 -14.086  1.00 92.44           O
ATOM   2421  CB  LEU A 311     -14.577  32.982 -11.066  1.00 94.59           C
ATOM   2422  CG  LEU A 311     -13.855  34.111 -11.836  1.00 93.65           C
ATOM   2423  CD1 LEU A 311     -14.835  35.035 -12.542  1.00 89.71           C
ATOM   2424  CD2 LEU A 311     -13.039  34.951 -10.863  1.00 89.37           C
ATOM   2425  N   GLY A 312     -13.655  30.255 -12.399  1.00 93.54           N
ATOM   2426  CA  GLY A 312     -12.719  29.439 -13.150  1.00 93.47           C
ATOM   2427  C   GLY A 312     -12.081  28.368 -12.275  1.00 94.49           C
ATOM   2428  O   GLY A 312     -12.344  28.310 -11.084  1.00 91.96           O
ATOM   2429  N   LEU A 313     -11.238  27.509 -12.812  1.00 94.78           N
ATOM   2430  CA  LEU A 313     -10.955  27.294 -14.224  1.00 94.96           C
ATOM   2431  C   LEU A 313     -12.043  26.395 -14.808  1.00 94.95           C
ATOM   2432  O   LEU A 313     -12.271  25.303 -14.285  1.00 92.66           O
ATOM   2433  CB  LEU A 313      -9.547  26.682 -14.355  1.00 93.61           C
ATOM   2434  CG  LEU A 313      -9.064  26.490 -15.800  1.00 92.75           C
ATOM   2435  CD1 LEU A 313      -8.859  27.815 -16.520  1.00 88.06           C
ATOM   2436  CD2 LEU A 313      -7.726  25.750 -15.791  1.00 87.16           C
ATOM   2437  N   LEU A 314     -12.722  26.828 -15.857  1.00 94.43           N
ATOM   2438  CA  LEU A 314     -13.782  26.045 -16.477  1.00 94.25           C
ATOM   2439  C   LEU A 314     -13.198  25.022 -17.466  1.00 94.25           C
ATOM   2440  O   LEU A 314     -12.289  25.368 -18.216  1.00 93.27           O
ATOM   2441  CB  LEU A 314     -14.808  26.956 -17.169  1.00 93.75           C
ATOM   2442  CG  LEU A 314     -15.465  28.027 -16.275  1.00 92.64           C
ATOM   2443  CD1 LEU A 314     -16.446  28.866 -17.095  1.00 88.03           C
ATOM   2444  CD2 LEU A 314     -16.228  27.411 -15.111  1.00 87.40           C
ATOM   2445  N   PRO A 315     -13.731  23.799 -17.549  1.00 95.28           N
ATOM   2446  CA  PRO A 315     -13.376  22.857 -18.615  1.00 94.90           C
ATOM   2447  C   PRO A 315     -13.511  23.465 -20.019  1.00 94.40           C
ATOM   2448  O   PRO A 315     -12.659  23.228 -20.872  1.00 92.85           O
ATOM   2449  CB  PRO A 315     -14.321  21.677 -18.422  1.00 94.59           C
ATOM   2450  CG  PRO A 315     -14.589  21.686 -16.921  1.00 93.10           C
ATOM   2451  CD  PRO A 315     -14.611  23.178 -16.589  1.00 94.98           C
ATOM   2452  N   SER A 316     -14.529  24.296 -20.251  1.00 93.31           N
ATOM   2453  CA  SER A 316     -14.698  25.008 -21.518  1.00 92.45           C
ATOM   2454  C   SER A 316     -13.595  26.034 -21.795  1.00 92.14           C
ATOM   2455  O   SER A 316     -13.233  26.232 -22.960  1.00 89.85           O
ATOM   2456  CB  SER A 316     -16.069  25.684 -21.564  1.00 91.07           C
ATOM   2457  OG  SER A 316     -16.235  26.615 -20.531  1.00 84.84           O
ATOM   2458  N   ASP A 317     -12.988  26.623 -20.758  1.00 92.39           N
ATOM   2459  CA  ASP A 317     -11.878  27.561 -20.924  1.00 91.52           C
ATOM   2460  C   ASP A 317     -10.632  26.880 -21.486  1.00 91.59           C
ATOM   2461  O   ASP A 317      -9.875  27.517 -22.210  1.00 89.57           O
ATOM   2462  CB  ASP A 317     -11.522  28.249 -19.597  1.00 90.41           C
ATOM   2463  CG  ASP A 317     -12.602  29.184 -19.039  1.00 88.75           C
ATOM   2464  OD1 ASP A 317     -13.405  29.735 -19.815  1.00 83.74           O
ATOM   2465  OD2 ASP A 317     -12.587  29.423 -17.812  1.00 84.47           O
ATOM   2466  N   ILE A 318     -10.434  25.586 -21.249  1.00 91.71           N
ATOM   2467  CA  ILE A 318      -9.304  24.822 -21.794  1.00 90.99           C
ATOM   2468  C   ILE A 318      -9.302  24.900 -23.330  1.00 90.24           C
ATOM   2469  O   ILE A 318      -8.262  25.140 -23.936  1.00 87.73           O
ATOM   2470  CB  ILE A 318      -9.346  23.351 -21.315  1.00 90.73           C
ATOM   2471  CG1 ILE A 318      -9.271  23.269 -19.772  1.00 87.94           C
ATOM   2472  CG2 ILE A 318      -8.203  22.540 -21.949  1.00 87.06           C
ATOM   2473  CD1 ILE A 318      -9.486  21.864 -19.214  1.00 81.25           C
ATOM   2474  N   GLN A 319     -10.459  24.734 -23.936  1.00 90.54           N
ATOM   2475  CA  GLN A 319     -10.605  24.861 -25.386  1.00 89.22           C
ATOM   2476  C   GLN A 319     -10.598  26.328 -25.828  1.00 89.32           C
ATOM   2477  O   GLN A 319      -9.885  26.677 -26.773  1.00 86.18           O
ATOM   2478  CB  GLN A 319     -11.892  24.162 -25.853  1.00 86.77           C
ATOM   2479  CG  GLN A 319     -11.793  22.634 -25.730  1.00 76.66           C
ATOM   2480  CD  GLN A 319     -13.045  21.919 -26.264  1.00 71.41           C
ATOM   2481  OE1 GLN A 319     -14.063  22.518 -26.565  1.00 63.60           O
ATOM   2482  NE2 GLN A 319     -13.013  20.620 -26.396  1.00 59.81           N
ATOM   2483  N   ARG A 320     -11.324  27.202 -25.143  1.00 89.22           N
ATOM   2484  CA  ARG A 320     -11.455  28.624 -25.485  1.00 87.82           C
ATOM   2485  C   ARG A 320     -10.112  29.360 -25.464  1.00 87.77           C
ATOM   2486  O   ARG A 320      -9.873  30.198 -26.325  1.00 84.57           O
ATOM   2487  CB  ARG A 320     -12.426  29.301 -24.502  1.00 85.93           C
ATOM   2488  CG  ARG A 320     -13.897  28.880 -24.684  1.00 77.73           C
ATOM   2489  CD  ARG A 320     -14.733  29.416 -23.513  1.00 75.89           C
ATOM   2490  NE  ARG A 320     -16.162  29.046 -23.601  1.00 69.68           N
ATOM   2491  CZ  ARG A 320     -17.117  29.363 -22.733  1.00 66.00           C
ATOM   2492  NH1 ARG A 320     -16.873  30.034 -21.647  1.00 59.02           N
ATOM   2493  NH2 ARG A 320     -18.348  29.025 -22.943  1.00 59.00           N
ATOM   2494  N   LEU A 321      -9.255  29.032 -24.494  1.00 88.94           N
ATOM   2495  CA  LEU A 321      -7.928  29.632 -24.334  1.00 87.88           C
ATOM   2496  C   LEU A 321      -6.838  28.911 -25.129  1.00 87.30           C
ATOM   2497  O   LEU A 321      -5.686  29.325 -25.085  1.00 83.90           O
ATOM   2498  CB  LEU A 321      -7.568  29.687 -22.840  1.00 87.59           C
ATOM   2499  CG  LEU A 321      -8.524  30.527 -21.981  1.00 86.25           C
ATOM   2500  CD1 LEU A 321      -8.123  30.405 -20.511  1.00 81.15           C
ATOM   2501  CD2 LEU A 321      -8.489  31.998 -22.352  1.00 81.41           C
ATOM   2502  N   ASN A 322      -7.190  27.831 -25.829  1.00 86.31           N
ATOM   2503  CA  ASN A 322      -6.254  27.040 -26.626  1.00 86.27           C
ATOM   2504  C   ASN A 322      -5.035  26.560 -25.809  1.00 87.12           C
ATOM   2505  O   ASN A 322      -3.896  26.602 -26.263  1.00 84.61           O
ATOM   2506  CB  ASN A 322      -5.927  27.808 -27.918  1.00 84.50           C
ATOM   2507  CG  ASN A 322      -5.923  26.942 -29.159  1.00 78.97           C
ATOM   2508  OD1 ASN A 322      -6.310  25.788 -29.175  1.00 70.04           O
ATOM   2509  ND2 ASN A 322      -5.514  27.509 -30.274  1.00 68.64           N
ATOM   2510  N   ILE A 323      -5.274  26.114 -24.576  1.00 87.93           N
ATOM   2511  CA  ILE A 323      -4.237  25.582 -23.690  1.00 88.46           C
ATOM   2512  C   ILE A 323      -3.604  24.353 -24.358  1.00 88.74           C
ATOM   2513  O   ILE A 323      -4.330  23.456 -24.790  1.00 86.84           O
ATOM   2514  CB  ILE A 323      -4.793  25.271 -22.287  1.00 88.29           C
ATOM   2515  CG1 ILE A 323      -5.315  26.562 -21.619  1.00 84.62           C
ATOM   2516  CG2 ILE A 323      -3.712  24.618 -21.407  1.00 82.93           C
ATOM   2517  CD1 ILE A 323      -5.993  26.349 -20.257  1.00 77.53           C
ATOM   2518  N   PRO A 324      -2.261  24.267 -24.430  1.00 88.78           N
ATOM   2519  CA  PRO A 324      -1.572  23.139 -25.048  1.00 88.06           C
ATOM   2520  C   PRO A 324      -2.012  21.799 -24.453  1.00 88.65           C
ATOM   2521  O   PRO A 324      -2.002  21.627 -23.235  1.00 86.42           O
ATOM   2522  CB  PRO A 324      -0.080  23.390 -24.832  1.00 85.97           C
ATOM   2523  CG  PRO A 324       0.007  24.908 -24.707  1.00 82.72           C
ATOM   2524  CD  PRO A 324      -1.308  25.280 -24.017  1.00 85.36           C
ATOM   2525  N   LYS A 325      -2.334  20.833 -25.316  1.00 89.43           N
ATOM   2526  CA  LYS A 325      -2.804  19.513 -24.871  1.00 88.76           C
ATOM   2527  C   LYS A 325      -1.806  18.784 -23.976  1.00 88.99           C
ATOM   2528  O   LYS A 325      -2.213  18.059 -23.085  1.00 84.33           O
ATOM   2529  CB  LYS A 325      -3.151  18.634 -26.078  1.00 86.22           C
ATOM   2530  CG  LYS A 325      -4.421  19.123 -26.789  1.00 76.89           C
ATOM   2531  CD  LYS A 325      -4.794  18.163 -27.921  1.00 70.22           C
ATOM   2532  CE  LYS A 325      -6.079  18.648 -28.596  1.00 60.53           C
ATOM   2533  NZ  LYS A 325      -6.490  17.746 -29.700  1.00 52.69           N
ATOM   2534  N   ASP A 326      -0.516  19.027 -24.168  1.00 87.13           N
ATOM   2535  CA  ASP A 326       0.559  18.420 -23.380  1.00 85.22           C
ATOM   2536  C   ASP A 326       0.574  18.889 -21.920  1.00 86.57           C
ATOM   2537  O   ASP A 326       1.151  18.230 -21.057  1.00 82.57           O
ATOM   2538  CB  ASP A 326       1.911  18.734 -24.040  1.00 82.27           C
ATOM   2539  CG  ASP A 326       2.021  18.245 -25.486  1.00 74.78           C
ATOM   2540  OD1 ASP A 326       1.261  17.330 -25.868  1.00 65.57           O
ATOM   2541  OD2 ASP A 326       2.866  18.815 -26.211  1.00 67.66           O
ATOM   2542  N   SER A 327      -0.089  20.001 -21.618  1.00 88.86           N
ATOM   2543  CA  SER A 327      -0.254  20.506 -20.257  1.00 88.79           C
ATOM   2544  C   SER A 327      -1.454  19.903 -19.519  1.00 90.16           C
ATOM   2545  O   SER A 327      -1.552  20.032 -18.303  1.00 87.19           O
ATOM   2546  CB  SER A 327      -0.366  22.025 -20.265  1.00 86.33           C
ATOM   2547  OG  SER A 327      -1.601  22.461 -20.776  1.00 75.50           O
ATOM   2548  N   LEU A 328      -2.350  19.258 -20.248  1.00 92.22           N
ATOM   2549  CA  LEU A 328      -3.518  18.609 -19.681  1.00 92.83           C
ATOM   2550  C   LEU A 328      -3.122  17.289 -19.033  1.00 93.17           C
ATOM   2551  O   LEU A 328      -2.217  16.587 -19.483  1.00 90.77           O
ATOM   2552  CB  LEU A 328      -4.611  18.419 -20.744  1.00 92.08           C
ATOM   2553  CG  LEU A 328      -5.035  19.696 -21.481  1.00 90.86           C
ATOM   2554  CD1 LEU A 328      -6.148  19.369 -22.485  1.00 86.09           C
ATOM   2555  CD2 LEU A 328      -5.578  20.763 -20.533  1.00 85.28           C
ATOM   2556  N   ILE A 329      -3.832  16.936 -17.991  1.00 93.41           N
ATOM   2557  CA  ILE A 329      -3.580  15.722 -17.222  1.00 93.30           C
ATOM   2558  C   ILE A 329      -4.756  14.774 -17.432  1.00 93.86           C
ATOM   2559  O   ILE A 329      -5.902  15.170 -17.213  1.00 92.50           O
ATOM   2560  CB  ILE A 329      -3.355  16.053 -15.727  1.00 92.23           C
ATOM   2561  CG1 ILE A 329      -2.259  17.127 -15.539  1.00 87.31           C
ATOM   2562  CG2 ILE A 329      -2.984  14.775 -14.953  1.00 85.07           C
ATOM   2563  CD1 ILE A 329      -2.129  17.643 -14.099  1.00 81.51           C
ATOM   2564  N   PRO A 330      -4.523  13.511 -17.815  1.00 94.62           N
ATOM   2565  CA  PRO A 330      -5.605  12.544 -17.951  1.00 94.67           C
ATOM   2566  C   PRO A 330      -6.271  12.273 -16.599  1.00 94.92           C
ATOM   2567  O   PRO A 330      -5.606  12.184 -15.560  1.00 93.28           O
ATOM   2568  CB  PRO A 330      -4.970  11.300 -18.572  1.00 93.34           C
ATOM   2569  CG  PRO A 330      -3.500  11.407 -18.167  1.00 90.21           C
ATOM   2570  CD  PRO A 330      -3.247  12.906 -18.146  1.00 92.80           C
ATOM   2571  N   LEU A 331      -7.586  12.093 -16.614  1.00 94.03           N
ATOM   2572  CA  LEU A 331      -8.336  11.710 -15.427  1.00 94.26           C
ATOM   2573  C   LEU A 331      -7.932  10.303 -14.979  1.00 93.91           C
ATOM   2574  O   LEU A 331      -8.005   9.334 -15.737  1.00 92.09           O
ATOM   2575  CB  LEU A 331      -9.850  11.781 -15.681  1.00 93.87           C
ATOM   2576  CG  LEU A 331     -10.424  13.188 -15.931  1.00 92.24           C
ATOM   2577  CD1 LEU A 331     -11.931  13.090 -16.133  1.00 88.21           C
ATOM   2578  CD2 LEU A 331     -10.172  14.136 -14.764  1.00 87.61           C
ATOM   2579  N   THR A 332      -7.559  10.184 -13.721  1.00 90.46           N
ATOM   2580  CA  THR A 332      -7.348   8.873 -13.100  1.00 89.28           C
ATOM   2581  C   THR A 332      -8.685   8.177 -12.842  1.00 89.81           C
ATOM   2582  O   THR A 332      -9.742   8.810 -12.791  1.00 88.69           O
ATOM   2583  CB  THR A 332      -6.556   8.978 -11.794  1.00 87.34           C
ATOM   2584  OG1 THR A 332      -7.303   9.611 -10.796  1.00 82.87           O
ATOM   2585  CG2 THR A 332      -5.222   9.709 -11.959  1.00 81.51           C
ATOM   2586  N   LYS A 333      -8.652   6.875 -12.589  1.00 88.49           N
ATOM   2587  CA  LYS A 333      -9.851   6.125 -12.194  1.00 87.47           C
ATOM   2588  C   LYS A 333     -10.552   6.739 -10.972  1.00 87.72           C
ATOM   2589  O   LYS A 333     -11.772   6.709 -10.878  1.00 85.94           O
ATOM   2590  CB  LYS A 333      -9.464   4.652 -11.956  1.00 85.88           C
ATOM   2591  CG  LYS A 333     -10.700   3.778 -11.741  1.00 76.13           C
ATOM   2592  CD  LYS A 333     -10.323   2.300 -11.596  1.00 69.37           C
ATOM   2593  CE  LYS A 333     -11.597   1.467 -11.413  1.00 58.78           C
ATOM   2594  NZ  LYS A 333     -11.326   0.027 -11.323  1.00 51.60           N
ATOM   2595  N   HIS A 334      -9.789   7.296 -10.030  1.00 86.25           N
ATOM   2596  CA  HIS A 334     -10.350   7.972  -8.867  1.00 84.63           C
ATOM   2597  C   HIS A 334     -11.017   9.301  -9.240  1.00 85.59           C
ATOM   2598  O   HIS A 334     -12.089   9.592  -8.710  1.00 84.56           O
ATOM   2599  CB  HIS A 334      -9.270   8.184  -7.795  1.00 81.81           C
ATOM   2600  CG  HIS A 334      -8.945   6.932  -7.015  1.00 77.32           C
ATOM   2601  ND1 HIS A 334      -9.725   5.798  -6.920  1.00 68.09           N
ATOM   2602  CD2 HIS A 334      -7.853   6.727  -6.208  1.00 67.47           C
ATOM   2603  CE1 HIS A 334      -9.117   4.934  -6.093  1.00 65.82           C
ATOM   2604  NE2 HIS A 334      -7.982   5.464  -5.629  1.00 66.12           N
ATOM   2605  N   ASP A 335     -10.442  10.048 -10.163  1.00 89.30           N
ATOM   2606  CA  ASP A 335     -11.034  11.292 -10.644  1.00 89.55           C
ATOM   2607  C   ASP A 335     -12.359  11.015 -11.376  1.00 90.53           C
ATOM   2608  O   ASP A 335     -13.347  11.685 -11.113  1.00 90.24           O
ATOM   2609  CB  ASP A 335     -10.072  12.029 -11.578  1.00 89.48           C
ATOM   2610  CG  ASP A 335      -8.724  12.382 -10.945  1.00 88.51           C
ATOM   2611  OD1 ASP A 335      -8.684  12.905  -9.821  1.00 84.52           O
ATOM   2612  OD2 ASP A 335      -7.690  12.136 -11.614  1.00 84.10           O
ATOM   2613  N   GLN A 336     -12.399   9.968 -12.213  1.00 92.06           N
ATOM   2614  CA  GLN A 336     -13.623   9.555 -12.910  1.00 91.79           C
ATOM   2615  C   GLN A 336     -14.727   9.169 -11.923  1.00 91.79           C
ATOM   2616  O   GLN A 336     -15.836   9.692 -12.012  1.00 90.42           O
ATOM   2617  CB  GLN A 336     -13.321   8.392 -13.859  1.00 91.18           C
ATOM   2618  CG  GLN A 336     -12.476   8.833 -15.063  1.00 86.08           C
ATOM   2619  CD  GLN A 336     -12.062   7.673 -15.980  1.00 83.23           C
ATOM   2620  OE1 GLN A 336     -12.338   6.505 -15.741  1.00 76.25           O
ATOM   2621  NE2 GLN A 336     -11.373   7.959 -17.060  1.00 72.25           N
ATOM   2622  N   MET A 337     -14.431   8.327 -10.925  1.00 88.18           N
ATOM   2623  CA  MET A 337     -15.406   7.977  -9.887  1.00 86.00           C
ATOM   2624  C   MET A 337     -15.883   9.207  -9.104  1.00 86.18           C
ATOM   2625  O   MET A 337     -17.051   9.286  -8.703  1.00 84.71           O
ATOM   2626  CB  MET A 337     -14.812   6.963  -8.904  1.00 83.27           C
ATOM   2627  CG  MET A 337     -14.659   5.562  -9.501  1.00 76.11           C
ATOM   2628  SD  MET A 337     -14.126   4.294  -8.298  1.00 68.47           S
ATOM   2629  CE  MET A 337     -12.473   4.869  -7.895  1.00 60.74           C
ATOM   2630  N   LYS A 338     -14.998  10.181  -8.877  1.00 87.33           N
ATOM   2631  CA  LYS A 338     -15.335  11.424  -8.198  1.00 87.42           C
ATOM   2632  C   LYS A 338     -16.257  12.286  -9.050  1.00 88.33           C
ATOM   2633  O   LYS A 338     -17.255  12.787  -8.545  1.00 88.12           O
ATOM   2634  CB  LYS A 338     -14.032  12.161  -7.838  1.00 86.98           C
ATOM   2635  CG  LYS A 338     -14.235  13.227  -6.757  1.00 83.80           C
ATOM   2636  CD  LYS A 338     -14.428  12.571  -5.390  1.00 81.85           C
ATOM   2637  CE  LYS A 338     -14.433  13.670  -4.347  1.00 78.65           C
ATOM   2638  NZ  LYS A 338     -14.484  13.179  -2.955  1.00 75.30           N
ATOM   2639  N   LEU A 339     -15.949  12.418 -10.334  1.00 91.79           N
ATOM   2640  CA  LEU A 339     -16.746  13.156 -11.310  1.00 92.36           C
ATOM   2641  C   LEU A 339     -18.160  12.572 -11.427  1.00 92.07           C
ATOM   2642  O   LEU A 339     -19.135  13.302 -11.267  1.00 91.82           O
ATOM   2643  CB  LEU A 339     -15.997  13.152 -12.647  1.00 93.13           C
ATOM   2644  CG  LEU A 339     -16.660  13.984 -13.750  1.00 92.42           C
ATOM   2645  CD1 LEU A 339     -16.749  15.456 -13.382  1.00 88.70           C
ATOM   2646  CD2 LEU A 339     -15.823  13.868 -15.022  1.00 88.34           C
ATOM   2647  N   ASP A 340     -18.280  11.254 -11.558  1.00 92.77           N
ATOM   2648  CA  ASP A 340     -19.570  10.557 -11.567  1.00 91.66           C
ATOM   2649  C   ASP A 340     -20.367  10.782 -10.279  1.00 91.31           C
ATOM   2650  O   ASP A 340     -21.586  10.938 -10.295  1.00 89.49           O
ATOM   2651  CB  ASP A 340     -19.340   9.046 -11.717  1.00 90.63           C
ATOM   2652  CG  ASP A 340     -18.923   8.590 -13.107  1.00 86.16           C
ATOM   2653  OD1 ASP A 340     -19.049   9.391 -14.057  1.00 78.58           O
ATOM   2654  OD2 ASP A 340     -18.565   7.393 -13.200  1.00 78.84           O
ATOM   2655  N   SER A 341     -19.677  10.810  -9.132  1.00 89.57           N
ATOM   2656  CA  SER A 341     -20.312  11.106  -7.847  1.00 88.44           C
ATOM   2657  C   SER A 341     -20.815  12.544  -7.762  1.00 88.94           C
ATOM   2658  O   SER A 341     -21.795  12.785  -7.064  1.00 87.53           O
ATOM   2659  CB  SER A 341     -19.348  10.828  -6.695  1.00 86.89           C
ATOM   2660  OG  SER A 341     -19.961  11.157  -5.462  1.00 78.92           O
ATOM   2661  N   ILE A 342     -20.143  13.495  -8.409  1.00 90.85           N
ATOM   2662  CA  ILE A 342     -20.579  14.896  -8.442  1.00 91.34           C
ATOM   2663  C   ILE A 342     -21.766  15.057  -9.386  1.00 91.24           C
ATOM   2664  O   ILE A 342     -22.769  15.652  -8.990  1.00 90.57           O
ATOM   2665  CB  ILE A 342     -19.407  15.835  -8.788  1.00 92.08           C
ATOM   2666  CG1 ILE A 342     -18.331  15.804  -7.676  1.00 90.91           C
ATOM   2667  CG2 ILE A 342     -19.905  17.279  -8.957  1.00 90.56           C
ATOM   2668  CD1 ILE A 342     -16.990  16.376  -8.125  1.00 88.14           C
ATOM   2669  N   LEU A 343     -21.703  14.463 -10.569  1.00 93.96           N
ATOM   2670  CA  LEU A 343     -22.781  14.486 -11.561  1.00 93.83           C
ATOM   2671  C   LEU A 343     -24.106  13.938 -11.021  1.00 93.59           C
ATOM   2672  O   LEU A 343     -25.173  14.435 -11.377  1.00 91.85           O
ATOM   2673  CB  LEU A 343     -22.341  13.674 -12.789  1.00 93.70           C
ATOM   2674  CG  LEU A 343     -21.422  14.448 -13.753  1.00 90.72           C
ATOM   2675  CD1 LEU A 343     -20.778  13.483 -14.744  1.00 85.25           C
ATOM   2676  CD2 LEU A 343     -22.215  15.482 -14.549  1.00 84.98           C
ATOM   2677  N   LYS A 344     -24.055  12.964 -10.117  1.00 92.36           N
ATOM   2678  CA  LYS A 344     -25.238  12.373  -9.473  1.00 91.49           C
ATOM   2679  C   LYS A 344     -25.799  13.199  -8.313  1.00 91.35           C
ATOM   2680  O   LYS A 344     -26.820  12.819  -7.750  1.00 88.54           O
ATOM   2681  CB  LYS A 344     -24.908  10.944  -9.022  1.00 90.03           C
ATOM   2682  CG  LYS A 344     -24.741  10.004 -10.226  1.00 85.18           C
ATOM   2683  CD  LYS A 344     -24.269   8.612  -9.775  1.00 80.20           C
ATOM   2684  CE  LYS A 344     -24.022   7.760 -11.015  1.00 72.83           C
ATOM   2685  NZ  LYS A 344     -23.452   6.428 -10.696  1.00 64.73           N
ATOM   2686  N   ARG A 345     -25.165  14.297  -7.918  1.00 90.75           N
ATOM   2687  CA  ARG A 345     -25.645  15.100  -6.790  1.00 90.52           C
ATOM   2688  C   ARG A 345     -26.875  15.925  -7.187  1.00 91.00           C
ATOM   2689  O   ARG A 345     -26.909  16.475  -8.281  1.00 89.81           O
ATOM   2690  CB  ARG A 345     -24.539  15.996  -6.225  1.00 90.21           C
ATOM   2691  CG  ARG A 345     -23.403  15.178  -5.615  1.00 88.43           C
ATOM   2692  CD  ARG A 345     -22.343  16.081  -5.011  1.00 86.92           C
ATOM   2693  NE  ARG A 345     -21.153  15.319  -4.597  1.00 86.16           N
ATOM   2694  CZ  ARG A 345     -20.096  15.783  -3.951  1.00 85.95           C
ATOM   2695  NH1 ARG A 345     -20.032  17.014  -3.528  1.00 80.80           N
ATOM   2696  NH2 ARG A 345     -19.078  15.013  -3.730  1.00 82.03           N
ATOM   2697  N   PRO A 346     -27.841  16.082  -6.287  1.00 91.04           N
ATOM   2698  CA  PRO A 346     -29.125  16.699  -6.625  1.00 90.30           C
ATOM   2699  C   PRO A 346     -28.997  18.147  -7.108  1.00 91.10           C
ATOM   2700  O   PRO A 346     -29.709  18.550  -8.015  1.00 88.50           O
ATOM   2701  CB  PRO A 346     -29.975  16.584  -5.352  1.00 88.55           C
ATOM   2702  CG  PRO A 346     -28.956  16.418  -4.228  1.00 85.51           C
ATOM   2703  CD  PRO A 346     -27.835  15.632  -4.902  1.00 88.97           C
ATOM   2704  N   TYR A 347     -28.070  18.925  -6.567  1.00 92.04           N
ATOM   2705  CA  TYR A 347     -27.886  20.325  -6.955  1.00 92.54           C
ATOM   2706  C   TYR A 347     -27.352  20.528  -8.385  1.00 93.10           C
ATOM   2707  O   TYR A 347     -27.500  21.615  -8.932  1.00 91.30           O
ATOM   2708  CB  TYR A 347     -26.999  21.023  -5.932  1.00 91.69           C
ATOM   2709  CG  TYR A 347     -25.655  20.376  -5.664  1.00 92.02           C
ATOM   2710  CD1 TYR A 347     -25.429  19.706  -4.455  1.00 86.78           C
ATOM   2711  CD2 TYR A 347     -24.615  20.467  -6.609  1.00 87.49           C
ATOM   2712  CE1 TYR A 347     -24.174  19.142  -4.178  1.00 85.83           C
ATOM   2713  CE2 TYR A 347     -23.365  19.899  -6.348  1.00 85.20           C
ATOM   2714  CZ  TYR A 347     -23.142  19.239  -5.125  1.00 88.44           C
ATOM   2715  OH  TYR A 347     -21.914  18.700  -4.855  1.00 86.63           O
ATOM   2716  N   ILE A 348     -26.755  19.502  -8.993  1.00 92.44           N
ATOM   2717  CA  ILE A 348     -26.240  19.589 -10.365  1.00 92.70           C
ATOM   2718  C   ILE A 348     -27.375  19.655 -11.394  1.00 92.76           C
ATOM   2719  O   ILE A 348     -27.257  20.359 -12.389  1.00 90.57           O
ATOM   2720  CB  ILE A 348     -25.257  18.440 -10.657  1.00 92.20           C
ATOM   2721  CG1 ILE A 348     -24.002  18.516  -9.760  1.00 87.60           C
ATOM   2722  CG2 ILE A 348     -24.835  18.381 -12.139  1.00 87.95           C
ATOM   2723  CD1 ILE A 348     -23.127  19.761  -9.952  1.00 82.02           C
ATOM   2724  N   THR A 349     -28.493  18.978 -11.133  1.00 91.34           N
ATOM   2725  CA  THR A 349     -29.648  19.050 -12.037  1.00 90.17           C
ATOM   2726  C   THR A 349     -30.249  20.455 -12.114  1.00 90.23           C
ATOM   2727  O   THR A 349     -30.780  20.824 -13.151  1.00 87.38           O
ATOM   2728  CB  THR A 349     -30.741  18.035 -11.661  1.00 88.54           C
ATOM   2729  OG1 THR A 349     -31.128  18.162 -10.320  1.00 77.35           O
ATOM   2730  CG2 THR A 349     -30.261  16.597 -11.851  1.00 74.43           C
ATOM   2731  N   TYR A 350     -30.087  21.257 -11.065  1.00 92.26           N
ATOM   2732  CA  TYR A 350     -30.533  22.652 -11.003  1.00 91.11           C
ATOM   2733  C   TYR A 350     -29.488  23.652 -11.533  1.00 91.24           C
ATOM   2734  O   TYR A 350     -29.729  24.859 -11.530  1.00 87.68           O
ATOM   2735  CB  TYR A 350     -30.937  22.978  -9.565  1.00 89.35           C
ATOM   2736  CG  TYR A 350     -32.104  22.166  -9.059  1.00 86.43           C
ATOM   2737  CD1 TYR A 350     -33.428  22.585  -9.310  1.00 79.79           C
ATOM   2738  CD2 TYR A 350     -31.886  20.971  -8.345  1.00 79.26           C
ATOM   2739  CE1 TYR A 350     -34.516  21.833  -8.848  1.00 76.10           C
ATOM   2740  CE2 TYR A 350     -32.972  20.205  -7.876  1.00 75.40           C
ATOM   2741  CZ  TYR A 350     -34.284  20.654  -8.128  1.00 77.13           C
ATOM   2742  OH  TYR A 350     -35.354  19.907  -7.661  1.00 73.19           O
ATOM   2743  N   GLN A 351     -28.327  23.176 -11.977  1.00 90.97           N
ATOM   2744  CA  GLN A 351     -27.240  23.995 -12.514  1.00 91.55           C
ATOM   2745  C   GLN A 351     -26.827  23.489 -13.898  1.00 92.82           C
ATOM   2746  O   GLN A 351     -25.789  22.844 -14.048  1.00 90.67           O
ATOM   2747  CB  GLN A 351     -26.074  24.016 -11.519  1.00 89.50           C
ATOM   2748  CG  GLN A 351     -26.365  24.856 -10.259  1.00 84.48           C
ATOM   2749  CD  GLN A 351     -26.425  26.363 -10.532  1.00 84.87           C
ATOM   2750  OE1 GLN A 351     -25.952  26.870 -11.530  1.00 76.43           O
ATOM   2751  NE2 GLN A 351     -26.994  27.122  -9.631  1.00 73.74           N
ATOM   2752  N   PRO A 352     -27.627  23.768 -14.938  1.00 93.30           N
ATOM   2753  CA  PRO A 352     -27.384  23.207 -16.265  1.00 93.47           C
ATOM   2754  C   PRO A 352     -26.037  23.609 -16.864  1.00 93.76           C
ATOM   2755  O   PRO A 352     -25.401  22.796 -17.533  1.00 91.89           O
ATOM   2756  CB  PRO A 352     -28.565  23.688 -17.124  1.00 92.33           C
ATOM   2757  CG  PRO A 352     -29.059  24.942 -16.406  1.00 88.54           C
ATOM   2758  CD  PRO A 352     -28.809  24.608 -14.940  1.00 91.63           C
ATOM   2759  N   LEU A 353     -25.547  24.814 -16.567  1.00 93.62           N
ATOM   2760  CA  LEU A 353     -24.224  25.267 -17.012  1.00 93.72           C
ATOM   2761  C   LEU A 353     -23.114  24.440 -16.348  1.00 94.42           C
ATOM   2762  O   LEU A 353     -22.207  23.977 -17.027  1.00 92.91           O
ATOM   2763  CB  LEU A 353     -24.043  26.764 -16.721  1.00 92.77           C
ATOM   2764  CG  LEU A 353     -24.993  27.694 -17.507  1.00 89.71           C
ATOM   2765  CD1 LEU A 353     -24.748  29.139 -17.068  1.00 83.05           C
ATOM   2766  CD2 LEU A 353     -24.779  27.602 -19.017  1.00 82.66           C
ATOM   2767  N   TRP A 354     -23.215  24.190 -15.051  1.00 94.89           N
ATOM   2768  CA  TRP A 354     -22.268  23.345 -14.329  1.00 95.41           C
ATOM   2769  C   TRP A 354     -22.293  21.905 -14.839  1.00 95.72           C
ATOM   2770  O   TRP A 354     -21.252  21.295 -15.027  1.00 94.54           O
ATOM   2771  CB  TRP A 354     -22.573  23.357 -12.831  1.00 95.07           C
ATOM   2772  CG  TRP A 354     -22.223  24.602 -12.087  1.00 94.78           C
ATOM   2773  CD1 TRP A 354     -22.268  25.865 -12.536  1.00 91.42           C
ATOM   2774  CD2 TRP A 354     -21.762  24.691 -10.694  1.00 93.88           C
ATOM   2775  NE1 TRP A 354     -21.879  26.736 -11.537  1.00 91.58           N
ATOM   2776  CE2 TRP A 354     -21.560  26.062 -10.387  1.00 93.08           C
ATOM   2777  CE3 TRP A 354     -21.502  23.739  -9.686  1.00 92.26           C
ATOM   2778  CZ2 TRP A 354     -21.108  26.485  -9.121  1.00 92.13           C
ATOM   2779  CZ3 TRP A 354     -21.054  24.160  -8.426  1.00 90.28           C
ATOM   2780  CH2 TRP A 354     -20.859  25.512  -8.147  1.00 90.51           C
ATOM   2781  N   LYS A 355     -23.497  21.379 -15.091  1.00 95.65           N
ATOM   2782  CA  LYS A 355     -23.658  20.042 -15.661  1.00 95.52           C
ATOM   2783  C   LYS A 355     -22.955  19.938 -17.013  1.00 95.77           C
ATOM   2784  O   LYS A 355     -22.205  18.993 -17.219  1.00 94.58           O
ATOM   2785  CB  LYS A 355     -25.151  19.716 -15.758  1.00 94.76           C
ATOM   2786  CG  LYS A 355     -25.340  18.259 -16.186  1.00 90.82           C
ATOM   2787  CD  LYS A 355     -26.828  17.891 -16.294  1.00 86.41           C
ATOM   2788  CE  LYS A 355     -26.891  16.484 -16.876  1.00 79.30           C
ATOM   2789  NZ  LYS A 355     -28.257  16.069 -17.220  1.00 71.58           N
ATOM   2790  N   LYS A 356     -23.122  20.926 -17.887  1.00 95.28           N
ATOM   2791  CA  LYS A 356     -22.469  20.967 -19.194  1.00 94.70           C
ATOM   2792  C   LYS A 356     -20.942  20.996 -19.083  1.00 95.01           C
ATOM   2793  O   LYS A 356     -20.272  20.286 -19.822  1.00 93.76           O
ATOM   2794  CB  LYS A 356     -23.006  22.183 -19.961  1.00 93.62           C
ATOM   2795  CG  LYS A 356     -22.557  22.186 -21.430  1.00 83.52           C
ATOM   2796  CD  LYS A 356     -23.096  23.435 -22.133  1.00 77.42           C
ATOM   2797  CE  LYS A 356     -22.642  23.444 -23.589  1.00 67.25           C
ATOM   2798  NZ  LYS A 356     -23.052  24.683 -24.274  1.00 59.16           N
ATOM   2799  N   GLU A 357     -20.391  21.769 -18.143  1.00 95.23           N
ATOM   2800  CA  GLU A 357     -18.946  21.804 -17.892  1.00 95.40           C
ATOM   2801  C   GLU A 357     -18.421  20.464 -17.354  1.00 95.92           C
ATOM   2802  O   GLU A 357     -17.356  19.989 -17.764  1.00 95.06           O
ATOM   2803  CB  GLU A 357     -18.624  22.934 -16.911  1.00 94.81           C
ATOM   2804  CG  GLU A 357     -18.843  24.356 -17.462  1.00 92.17           C
ATOM   2805  CD  GLU A 357     -17.850  24.783 -18.564  1.00 92.99           C
ATOM   2806  OE1 GLU A 357     -18.194  25.688 -19.352  1.00 87.11           O
ATOM   2807  OE2 GLU A 357     -16.741  24.239 -18.615  1.00 87.31           O
ATOM   2808  N   LEU A 358     -19.182  19.809 -16.472  1.00 96.37           N
ATOM   2809  CA  LEU A 358     -18.834  18.485 -15.941  1.00 96.37           C
ATOM   2810  C   LEU A 358     -18.904  17.402 -17.022  1.00 96.30           C
ATOM   2811  O   LEU A 358     -18.024  16.546 -17.068  1.00 95.22           O
ATOM   2812  CB  LEU A 358     -19.781  18.140 -14.786  1.00 95.92           C
ATOM   2813  CG  LEU A 358     -19.543  18.957 -13.503  1.00 93.73           C
ATOM   2814  CD1 LEU A 358     -20.689  18.715 -12.528  1.00 87.53           C
ATOM   2815  CD2 LEU A 358     -18.256  18.531 -12.814  1.00 86.37           C
ATOM   2816  N   GLU A 359     -19.903  17.446 -17.889  1.00 96.02           N
ATOM   2817  CA  GLU A 359     -20.021  16.544 -19.037  1.00 95.70           C
ATOM   2818  C   GLU A 359     -18.849  16.749 -20.008  1.00 95.78           C
ATOM   2819  O   GLU A 359     -18.223  15.781 -20.422  1.00 94.21           O
ATOM   2820  CB  GLU A 359     -21.385  16.746 -19.725  1.00 94.77           C
ATOM   2821  CG  GLU A 359     -22.537  16.138 -18.906  1.00 91.07           C
ATOM   2822  CD  GLU A 359     -23.949  16.479 -19.413  1.00 88.75           C
ATOM   2823  OE1 GLU A 359     -24.913  15.846 -18.907  1.00 83.41           O
ATOM   2824  OE2 GLU A 359     -24.117  17.406 -20.230  1.00 82.82           O
ATOM   2825  N   MET A 360     -18.465  17.990 -20.271  1.00 95.73           N
ATOM   2826  CA  MET A 360     -17.304  18.289 -21.099  1.00 95.36           C
ATOM   2827  C   MET A 360     -16.003  17.707 -20.514  1.00 95.50           C
ATOM   2828  O   MET A 360     -15.153  17.201 -21.254  1.00 93.81           O
ATOM   2829  CB  MET A 360     -17.196  19.808 -21.264  1.00 93.85           C
ATOM   2830  CG  MET A 360     -16.148  20.213 -22.308  1.00 84.17           C
ATOM   2831  SD  MET A 360     -15.956  22.015 -22.537  1.00 82.78           S
ATOM   2832  CE  MET A 360     -17.620  22.477 -23.059  1.00 73.22           C
ATOM   2833  N   MET A 361     -15.843  17.745 -19.195  1.00 95.96           N
ATOM   2834  CA  MET A 361     -14.713  17.102 -18.519  1.00 95.92           C
ATOM   2835  C   MET A 361     -14.770  15.574 -18.624  1.00 95.93           C
ATOM   2836  O   MET A 361     -13.736  14.936 -18.826  1.00 94.62           O
ATOM   2837  CB  MET A 361     -14.665  17.557 -17.054  1.00 95.47           C
ATOM   2838  CG  MET A 361     -13.404  17.079 -16.338  1.00 92.29           C
ATOM   2839  SD  MET A 361     -13.334  17.477 -14.567  1.00 90.66           S
ATOM   2840  CE  MET A 361     -13.254  19.279 -14.649  1.00 82.97           C
ATOM   2841  N   ALA A 362     -15.958  14.984 -18.508  1.00 96.08           N
ATOM   2842  CA  ALA A 362     -16.151  13.546 -18.641  1.00 95.62           C
ATOM   2843  C   ALA A 362     -15.830  13.049 -20.058  1.00 95.43           C
ATOM   2844  O   ALA A 362     -15.171  12.012 -20.212  1.00 93.42           O
ATOM   2845  CB  ALA A 362     -17.593  13.200 -18.234  1.00 94.93           C
ATOM   2846  N   ASP A 363     -16.220  13.809 -21.063  1.00 95.65           N
ATOM   2847  CA  ASP A 363     -15.989  13.487 -22.470  1.00 95.22           C
ATOM   2848  C   ASP A 363     -14.516  13.651 -22.858  1.00 95.29           C
ATOM   2849  O   ASP A 363     -13.930  12.769 -23.491  1.00 93.00           O
ATOM   2850  CB  ASP A 363     -16.856  14.394 -23.350  1.00 94.15           C
ATOM   2851  CG  ASP A 363     -18.351  14.082 -23.279  1.00 87.15           C
ATOM   2852  OD1 ASP A 363     -18.699  12.947 -22.871  1.00 78.61           O
ATOM   2853  OD2 ASP A 363     -19.134  14.965 -23.693  1.00 78.49           O
ATOM   2854  N   SER A 364     -13.890  14.736 -22.431  1.00 94.28           N
ATOM   2855  CA  SER A 364     -12.469  14.979 -22.709  1.00 93.74           C
ATOM   2856  C   SER A 364     -11.536  14.028 -21.958  1.00 94.27           C
ATOM   2857  O   SER A 364     -10.417  13.783 -22.410  1.00 91.04           O
ATOM   2858  CB  SER A 364     -12.094  16.434 -22.400  1.00 92.24           C
ATOM   2859  OG  SER A 364     -12.165  16.696 -21.019  1.00 83.73           O
ATOM   2860  N   LYS A 365     -11.973  13.498 -20.821  1.00 94.63           N
ATOM   2861  CA  LYS A 365     -11.171  12.690 -19.890  1.00 94.99           C
ATOM   2862  C   LYS A 365      -9.873  13.372 -19.450  1.00 95.00           C
ATOM   2863  O   LYS A 365      -8.929  12.691 -19.030  1.00 92.29           O
ATOM   2864  CB  LYS A 365     -10.942  11.275 -20.442  1.00 94.21           C
ATOM   2865  CG  LYS A 365     -12.252  10.546 -20.719  1.00 91.42           C
ATOM   2866  CD  LYS A 365     -11.963   9.152 -21.282  1.00 85.02           C
ATOM   2867  CE  LYS A 365     -13.295   8.467 -21.541  1.00 78.29           C
ATOM   2868  NZ  LYS A 365     -13.122   7.138 -22.184  1.00 68.18           N
ATOM   2869  N   MET A 366      -9.821  14.680 -19.542  1.00 94.96           N
ATOM   2870  CA  MET A 366      -8.674  15.493 -19.187  1.00 94.96           C
ATOM   2871  C   MET A 366      -9.039  16.468 -18.071  1.00 95.37           C
ATOM   2872  O   MET A 366     -10.173  16.932 -17.972  1.00 93.85           O
ATOM   2873  CB  MET A 366      -8.145  16.240 -20.414  1.00 93.57           C
ATOM   2874  CG  MET A 366      -7.605  15.317 -21.516  1.00 89.55           C
ATOM   2875  SD  MET A 366      -6.142  14.357 -21.068  1.00 86.42           S
ATOM   2876  CE  MET A 366      -5.780  13.599 -22.651  1.00 77.01           C
ATOM   2877  N   LYS A 367      -8.054  16.791 -17.250  1.00 94.17           N
ATOM   2878  CA  LYS A 367      -8.129  17.836 -16.240  1.00 93.91           C
ATOM   2879  C   LYS A 367      -6.979  18.816 -16.414  1.00 94.01           C
ATOM   2880  O   LYS A 367      -5.948  18.458 -16.981  1.00 93.11           O
ATOM   2881  CB  LYS A 367      -8.174  17.211 -14.828  1.00 92.79           C
ATOM   2882  CG  LYS A 367      -6.896  16.449 -14.448  1.00 91.17           C
ATOM   2883  CD  LYS A 367      -7.075  15.787 -13.081  1.00 89.65           C
ATOM   2884  CE  LYS A 367      -5.805  15.058 -12.654  1.00 85.01           C
ATOM   2885  NZ  LYS A 367      -6.015  14.370 -11.371  1.00 82.48           N
ATOM   2886  N   ALA A 368      -7.147  20.022 -15.915  1.00 95.07           N
ATOM   2887  CA  ALA A 368      -6.127  21.052 -15.956  1.00 94.86           C
ATOM   2888  C   ALA A 368      -5.962  21.700 -14.583  1.00 95.01           C
ATOM   2889  O   ALA A 368      -6.933  22.032 -13.912  1.00 93.67           O
ATOM   2890  CB  ALA A 368      -6.481  22.083 -17.032  1.00 93.71           C
ATOM   2891  N   GLU A 369      -4.717  21.904 -14.199  1.00 93.53           N
ATOM   2892  CA  GLU A 369      -4.369  22.743 -13.066  1.00 93.14           C
ATOM   2893  C   GLU A 369      -4.427  24.218 -13.492  1.00 93.53           C
ATOM   2894  O   GLU A 369      -4.157  24.545 -14.650  1.00 92.27           O
ATOM   2895  CB  GLU A 369      -2.955  22.370 -12.585  1.00 91.73           C
ATOM   2896  CG  GLU A 369      -2.779  20.888 -12.162  1.00 87.07           C
ATOM   2897  CD  GLU A 369      -3.307  20.537 -10.760  1.00 84.34           C
ATOM   2898  OE1 GLU A 369      -3.353  19.343 -10.415  1.00 76.29           O
ATOM   2899  OE2 GLU A 369      -3.602  21.456  -9.982  1.00 76.60           O
ATOM   2900  N   ILE A 370      -4.712  25.131 -12.558  1.00 94.75           N
ATOM   2901  CA  ILE A 370      -4.687  26.579 -12.839  1.00 94.54           C
ATOM   2902  C   ILE A 370      -3.318  27.013 -13.377  1.00 94.26           C
ATOM   2903  O   ILE A 370      -3.216  27.901 -14.219  1.00 92.69           O
ATOM   2904  CB  ILE A 370      -5.065  27.371 -11.565  1.00 93.82           C
ATOM   2905  CG1 ILE A 370      -6.533  27.111 -11.178  1.00 88.24           C
ATOM   2906  CG2 ILE A 370      -4.859  28.892 -11.762  1.00 86.78           C
ATOM   2907  CD1 ILE A 370      -6.867  27.523  -9.740  1.00 81.52           C
ATOM   2908  N   GLN A 371      -2.256  26.338 -12.953  1.00 94.89           N
ATOM   2909  CA  GLN A 371      -0.892  26.561 -13.425  1.00 94.27           C
ATOM   2910  C   GLN A 371      -0.713  26.313 -14.924  1.00 93.85           C
ATOM   2911  O   GLN A 371       0.227  26.849 -15.500  1.00 91.67           O
ATOM   2912  CB  GLN A 371       0.075  25.685 -12.628  1.00 92.91           C
ATOM   2913  CG  GLN A 371       0.328  26.178 -11.193  1.00 89.57           C
ATOM   2914  CD  GLN A 371      -0.781  25.896 -10.175  1.00 88.86           C
ATOM   2915  OE1 GLN A 371      -1.748  25.192 -10.414  1.00 80.30           O
ATOM   2916  NE2 GLN A 371      -0.669  26.450  -8.997  1.00 77.43           N
ATOM   2917  N   ALA A 372      -1.599  25.572 -15.585  1.00 93.86           N
ATOM   2918  CA  ALA A 372      -1.558  25.413 -17.038  1.00 92.92           C
ATOM   2919  C   ALA A 372      -1.665  26.761 -17.786  1.00 92.72           C
ATOM   2920  O   ALA A 372      -1.098  26.916 -18.856  1.00 90.50           O
ATOM   2921  CB  ALA A 372      -2.665  24.447 -17.464  1.00 91.72           C
ATOM   2922  N   LEU A 373      -2.314  27.771 -17.183  1.00 92.61           N
ATOM   2923  CA  LEU A 373      -2.383  29.127 -17.745  1.00 92.18           C
ATOM   2924  C   LEU A 373      -1.009  29.810 -17.847  1.00 91.31           C
ATOM   2925  O   LEU A 373      -0.837  30.701 -18.669  1.00 88.67           O
ATOM   2926  CB  LEU A 373      -3.340  29.987 -16.905  1.00 91.82           C
ATOM   2927  CG  LEU A 373      -4.798  29.508 -16.862  1.00 91.25           C
ATOM   2928  CD1 LEU A 373      -5.610  30.408 -15.927  1.00 86.74           C
ATOM   2929  CD2 LEU A 373      -5.450  29.546 -18.244  1.00 85.98           C
ATOM   2930  N   THR A 374      -0.020  29.372 -17.048  1.00 91.27           N
ATOM   2931  CA  THR A 374       1.338  29.931 -17.120  1.00 89.24           C
ATOM   2932  C   THR A 374       2.086  29.576 -18.405  1.00 88.72           C
ATOM   2933  O   THR A 374       3.110  30.188 -18.697  1.00 86.30           O
ATOM   2934  CB  THR A 374       2.214  29.524 -15.923  1.00 87.85           C
ATOM   2935  OG1 THR A 374       2.434  28.138 -15.867  1.00 79.90           O
ATOM   2936  CG2 THR A 374       1.610  29.964 -14.594  1.00 79.02           C
ATOM   2937  N   LEU A 375       1.586  28.629 -19.192  1.00 88.23           N
ATOM   2938  CA  LEU A 375       2.123  28.337 -20.517  1.00 86.32           C
ATOM   2939  C   LEU A 375       1.748  29.409 -21.547  1.00 86.26           C
ATOM   2940  O   LEU A 375       2.462  29.581 -22.527  1.00 83.30           O
ATOM   2941  CB  LEU A 375       1.626  26.971 -20.989  1.00 84.16           C
ATOM   2942  CG  LEU A 375       2.148  25.797 -20.139  1.00 80.20           C
ATOM   2943  CD1 LEU A 375       1.459  24.517 -20.589  1.00 74.00           C
ATOM   2944  CD2 LEU A 375       3.655  25.601 -20.306  1.00 73.28           C
ATOM   2945  N   LEU A 376       0.659  30.131 -21.328  1.00 87.90           N
ATOM   2946  CA  LEU A 376       0.246  31.253 -22.164  1.00 86.57           C
ATOM   2947  C   LEU A 376       1.074  32.501 -21.829  1.00 86.12           C
ATOM   2948  O   LEU A 376       1.671  33.107 -22.703  1.00 81.90           O
ATOM   2949  CB  LEU A 376      -1.259  31.520 -21.983  1.00 86.17           C
ATOM   2950  CG  LEU A 376      -2.174  30.313 -22.293  1.00 84.57           C
ATOM   2951  CD1 LEU A 376      -3.629  30.677 -22.004  1.00 79.21           C
ATOM   2952  CD2 LEU A 376      -2.068  29.879 -23.750  1.00 78.95           C
ATOM   2953  N   SER A 377       1.156  32.863 -20.558  1.00 84.96           N
ATOM   2954  CA  SER A 377       2.139  33.804 -20.014  1.00 85.09           C
ATOM   2955  C   SER A 377       2.273  33.630 -18.499  1.00 85.40           C
ATOM   2956  O   SER A 377       1.372  33.108 -17.849  1.00 83.02           O
ATOM   2957  CB  SER A 377       1.794  35.257 -20.385  1.00 82.18           C
ATOM   2958  OG  SER A 377       0.815  35.811 -19.532  1.00 74.23           O
ATOM   2959  N   SER A 378       3.387  34.068 -17.920  1.00 84.79           N
ATOM   2960  CA  SER A 378       3.647  33.907 -16.484  1.00 84.03           C
ATOM   2961  C   SER A 378       2.610  34.592 -15.591  1.00 85.45           C
ATOM   2962  O   SER A 378       2.260  34.065 -14.542  1.00 82.72           O
ATOM   2963  CB  SER A 378       5.044  34.441 -16.148  1.00 81.11           C
ATOM   2964  OG  SER A 378       5.219  35.758 -16.629  1.00 72.69           O
ATOM   2965  N   ASP A 379       2.101  35.720 -16.031  1.00 86.25           N
ATOM   2966  CA  ASP A 379       1.126  36.557 -15.336  1.00 86.94           C
ATOM   2967  C   ASP A 379      -0.274  36.511 -15.980  1.00 88.85           C
ATOM   2968  O   ASP A 379      -1.133  37.346 -15.689  1.00 86.09           O
ATOM   2969  CB  ASP A 379       1.684  37.988 -15.216  1.00 83.67           C
ATOM   2970  CG  ASP A 379       1.916  38.691 -16.557  1.00 79.44           C
ATOM   2971  OD1 ASP A 379       1.951  38.021 -17.609  1.00 71.15           O
ATOM   2972  OD2 ASP A 379       2.084  39.935 -16.537  1.00 73.35           O
ATOM   2973  N   TYR A 380      -0.529  35.514 -16.835  1.00 90.74           N
ATOM   2974  CA  TYR A 380      -1.793  35.400 -17.564  1.00 91.51           C
ATOM   2975  C   TYR A 380      -2.999  35.331 -16.622  1.00 92.06           C
ATOM   2976  O   TYR A 380      -4.012  35.994 -16.858  1.00 90.53           O
ATOM   2977  CB  TYR A 380      -1.765  34.161 -18.457  1.00 91.08           C
ATOM   2978  CG  TYR A 380      -2.918  34.100 -19.435  1.00 90.99           C
ATOM   2979  CD1 TYR A 380      -4.097  33.405 -19.129  1.00 86.75           C
ATOM   2980  CD2 TYR A 380      -2.806  34.768 -20.667  1.00 86.97           C
ATOM   2981  CE1 TYR A 380      -5.163  33.375 -20.044  1.00 85.20           C
ATOM   2982  CE2 TYR A 380      -3.866  34.745 -21.595  1.00 85.69           C
ATOM   2983  CZ  TYR A 380      -5.041  34.044 -21.269  1.00 88.10           C
ATOM   2984  OH  TYR A 380      -6.082  34.028 -22.169  1.00 86.22           O
ATOM   2985  N   LEU A 381      -2.878  34.577 -15.529  1.00 92.10           N
ATOM   2986  CA  LEU A 381      -3.948  34.428 -14.546  1.00 92.97           C
ATOM   2987  C   LEU A 381      -4.354  35.782 -13.956  1.00 93.25           C
ATOM   2988  O   LEU A 381      -5.539  36.114 -13.919  1.00 92.37           O
ATOM   2989  CB  LEU A 381      -3.477  33.455 -13.451  1.00 93.14           C
ATOM   2990  CG  LEU A 381      -4.510  33.234 -12.328  1.00 92.78           C
ATOM   2991  CD1 LEU A 381      -5.762  32.514 -12.827  1.00 89.12           C
ATOM   2992  CD2 LEU A 381      -3.896  32.395 -11.205  1.00 89.00           C
ATOM   2993  N   SER A 382      -3.380  36.558 -13.496  1.00 92.65           N
ATOM   2994  CA  SER A 382      -3.625  37.797 -12.760  1.00 92.01           C
ATOM   2995  C   SER A 382      -3.854  39.015 -13.656  1.00 91.63           C
ATOM   2996  O   SER A 382      -4.579  39.929 -13.270  1.00 89.08           O
ATOM   2997  CB  SER A 382      -2.457  38.043 -11.800  1.00 90.69           C
ATOM   2998  OG  SER A 382      -1.249  38.168 -12.519  1.00 81.60           O
ATOM   2999  N   ARG A 383      -3.262  39.047 -14.862  1.00 91.63           N
ATOM   3000  CA  ARG A 383      -3.388  40.188 -15.784  1.00 90.71           C
ATOM   3001  C   ARG A 383      -4.482  40.033 -16.823  1.00 90.90           C
ATOM   3002  O   ARG A 383      -5.016  41.048 -17.268  1.00 88.44           O
ATOM   3003  CB  ARG A 383      -2.067  40.453 -16.507  1.00 88.79           C
ATOM   3004  CG  ARG A 383      -1.022  41.034 -15.554  1.00 79.95           C
ATOM   3005  CD  ARG A 383       0.228  41.479 -16.312  1.00 74.38           C
ATOM   3006  NE  ARG A 383      -0.013  42.706 -17.095  1.00 66.41           N
ATOM   3007  CZ  ARG A 383       0.902  43.338 -17.826  1.00 59.17           C
ATOM   3008  NH1 ARG A 383       2.122  42.885 -17.915  1.00 53.99           N
ATOM   3009  NH2 ARG A 383       0.603  44.427 -18.461  1.00 52.27           N
ATOM   3010  N   VAL A 384      -4.779  38.838 -17.256  1.00 90.53           N
ATOM   3011  CA  VAL A 384      -5.653  38.581 -18.400  1.00 90.10           C
ATOM   3012  C   VAL A 384      -6.881  37.784 -17.964  1.00 90.65           C
ATOM   3013  O   VAL A 384      -7.994  38.286 -18.042  1.00 89.65           O
ATOM   3014  CB  VAL A 384      -4.888  37.891 -19.542  1.00 88.95           C
ATOM   3015  CG1 VAL A 384      -5.779  37.724 -20.767  1.00 83.50           C
ATOM   3016  CG2 VAL A 384      -3.643  38.693 -19.973  1.00 83.64           C
ATOM   3017  N   TYR A 385      -6.679  36.567 -17.450  1.00 91.64           N
ATOM   3018  CA  TYR A 385      -7.774  35.644 -17.181  1.00 92.39           C
ATOM   3019  C   TYR A 385      -8.777  36.182 -16.150  1.00 92.55           C
ATOM   3020  O   TYR A 385      -9.943  36.379 -16.475  1.00 91.39           O
ATOM   3021  CB  TYR A 385      -7.193  34.295 -16.753  1.00 92.64           C
ATOM   3022  CG  TYR A 385      -8.240  33.227 -16.528  1.00 93.17           C
ATOM   3023  CD1 TYR A 385      -8.705  32.940 -15.231  1.00 90.28           C
ATOM   3024  CD2 TYR A 385      -8.774  32.522 -17.628  1.00 90.61           C
ATOM   3025  CE1 TYR A 385      -9.688  31.958 -15.033  1.00 89.89           C
ATOM   3026  CE2 TYR A 385      -9.750  31.541 -17.430  1.00 90.08           C
ATOM   3027  CZ  TYR A 385     -10.211  31.264 -16.131  1.00 92.33           C
ATOM   3028  OH  TYR A 385     -11.173  30.308 -15.944  1.00 91.68           O
ATOM   3029  N   LEU A 386      -8.328  36.451 -14.926  1.00 93.37           N
ATOM   3030  CA  LEU A 386      -9.220  36.920 -13.862  1.00 93.64           C
ATOM   3031  C   LEU A 386      -9.829  38.305 -14.148  1.00 93.56           C
ATOM   3032  O   LEU A 386     -11.046  38.438 -14.011  1.00 92.54           O
ATOM   3033  CB  LEU A 386      -8.524  36.893 -12.497  1.00 93.98           C
ATOM   3034  CG  LEU A 386      -8.182  35.492 -11.964  1.00 93.66           C
ATOM   3035  CD1 LEU A 386      -7.407  35.629 -10.667  1.00 90.83           C
ATOM   3036  CD2 LEU A 386      -9.446  34.670 -11.678  1.00 90.35           C
ATOM   3037  N   PRO A 387      -9.065  39.328 -14.597  1.00 92.21           N
ATOM   3038  CA  PRO A 387      -9.635  40.634 -14.943  1.00 91.63           C
ATOM   3039  C   PRO A 387     -10.725  40.548 -16.007  1.00 91.51           C
ATOM   3040  O   PRO A 387     -11.799  41.110 -15.819  1.00 90.08           O
ATOM   3041  CB  PRO A 387      -8.465  41.493 -15.397  1.00 90.43           C
ATOM   3042  CG  PRO A 387      -7.283  40.894 -14.640  1.00 88.63           C
ATOM   3043  CD  PRO A 387      -7.616  39.406 -14.643  1.00 91.16           C
ATOM   3044  N   ASN A 388     -10.505  39.791 -17.080  1.00 90.70           N
ATOM   3045  CA  ASN A 388     -11.497  39.676 -18.146  1.00 89.94           C
ATOM   3046  C   ASN A 388     -12.719  38.867 -17.724  1.00 89.90           C
ATOM   3047  O   ASN A 388     -13.851  39.273 -17.984  1.00 88.35           O
ATOM   3048  CB  ASN A 388     -10.828  39.129 -19.415  1.00 88.69           C
ATOM   3049  CG  ASN A 388      -9.879  40.158 -20.004  1.00 84.85           C
ATOM   3050  OD1 ASN A 388     -10.143  41.344 -20.050  1.00 77.32           O
ATOM   3051  ND2 ASN A 388      -8.740  39.726 -20.483  1.00 76.17           N
ATOM   3052  N   LYS A 389     -12.528  37.765 -16.969  1.00 90.89           N
ATOM   3053  CA  LYS A 389     -13.644  37.019 -16.372  1.00 90.93           C
ATOM   3054  C   LYS A 389     -14.519  37.916 -15.493  1.00 91.14           C
ATOM   3055  O   LYS A 389     -15.746  37.850 -15.591  1.00 89.64           O
ATOM   3056  CB  LYS A 389     -13.095  35.846 -15.532  1.00 90.65           C
ATOM   3057  CG  LYS A 389     -12.688  34.623 -16.367  1.00 88.48           C
ATOM   3058  CD  LYS A 389     -13.893  33.735 -16.702  1.00 85.68           C
ATOM   3059  CE  LYS A 389     -13.419  32.403 -17.266  1.00 83.24           C
ATOM   3060  NZ  LYS A 389     -14.524  31.450 -17.501  1.00 78.88           N
ATOM   3061  N   LEU A 390     -13.917  38.761 -14.673  1.00 91.35           N
ATOM   3062  CA  LEU A 390     -14.644  39.677 -13.793  1.00 91.47           C
ATOM   3063  C   LEU A 390     -15.296  40.827 -14.564  1.00 90.94           C
ATOM   3064  O   LEU A 390     -16.437  41.192 -14.277  1.00 88.87           O
ATOM   3065  CB  LEU A 390     -13.687  40.208 -12.716  1.00 91.81           C
ATOM   3066  CG  LEU A 390     -13.266  39.139 -11.684  1.00 91.74           C
ATOM   3067  CD1 LEU A 390     -12.119  39.675 -10.845  1.00 88.19           C
ATOM   3068  CD2 LEU A 390     -14.411  38.771 -10.744  1.00 87.86           C
ATOM   3069  N   ARG A 391     -14.605  41.377 -15.558  1.00 91.01           N
ATOM   3070  CA  ARG A 391     -15.100  42.492 -16.377  1.00 90.20           C
ATOM   3071  C   ARG A 391     -16.306  42.102 -17.226  1.00 89.97           C
ATOM   3072  O   ARG A 391     -17.275  42.850 -17.298  1.00 87.32           O
ATOM   3073  CB  ARG A 391     -13.956  43.008 -17.255  1.00 88.01           C
ATOM   3074  CG  ARG A 391     -14.354  44.273 -18.033  1.00 82.90           C
ATOM   3075  CD  ARG A 391     -13.166  44.799 -18.836  1.00 79.48           C
ATOM   3076  NE  ARG A 391     -13.520  46.028 -19.542  1.00 73.64           N
ATOM   3077  CZ  ARG A 391     -12.732  46.711 -20.363  1.00 68.38           C
ATOM   3078  NH1 ARG A 391     -11.513  46.320 -20.617  1.00 63.83           N
ATOM   3079  NH2 ARG A 391     -13.168  47.779 -20.938  1.00 62.30           N
ATOM   3080  N   PHE A 392     -16.257  40.933 -17.846  1.00 89.15           N
ATOM   3081  CA  PHE A 392     -17.274  40.477 -18.789  1.00 88.38           C
ATOM   3082  C   PHE A 392     -18.279  39.479 -18.197  1.00 87.98           C
ATOM   3083  O   PHE A 392     -19.130  38.975 -18.913  1.00 83.90           O
ATOM   3084  CB  PHE A 392     -16.602  39.943 -20.054  1.00 86.55           C
ATOM   3085  CG  PHE A 392     -15.781  40.992 -20.764  1.00 84.70           C
ATOM   3086  CD1 PHE A 392     -16.414  42.093 -21.364  1.00 79.69           C
ATOM   3087  CD2 PHE A 392     -14.383  40.895 -20.781  1.00 79.20           C
ATOM   3088  CE1 PHE A 392     -15.662  43.102 -21.975  1.00 77.62           C
ATOM   3089  CE2 PHE A 392     -13.625  41.903 -21.387  1.00 77.16           C
ATOM   3090  CZ  PHE A 392     -14.260  43.011 -21.975  1.00 78.71           C
ATOM   3091  N   GLY A 393     -18.218  39.233 -16.895  1.00 86.42           N
ATOM   3092  CA  GLY A 393     -19.166  38.331 -16.229  1.00 86.66           C
ATOM   3093  C   GLY A 393     -19.033  36.874 -16.667  1.00 87.64           C
ATOM   3094  O   GLY A 393     -20.030  36.170 -16.767  1.00 83.59           O
ATOM   3095  N   GLY A 394     -17.821  36.416 -16.918  1.00 88.21           N
ATOM   3096  CA  GLY A 394     -17.522  35.058 -17.373  1.00 88.50           C
ATOM   3097  C   GLY A 394     -17.595  33.982 -16.281  1.00 89.89           C
ATOM   3098  O   GLY A 394     -16.792  33.050 -16.291  1.00 87.15           O
ATOM   3099  N   TRP A 395     -18.497  34.109 -15.329  1.00 91.39           N
ATOM   3100  CA  TRP A 395     -18.764  33.141 -14.264  1.00 92.14           C
ATOM   3101  C   TRP A 395     -20.076  32.403 -14.513  1.00 91.66           C
ATOM   3102  O   TRP A 395     -20.980  32.904 -15.162  1.00 88.11           O
ATOM   3103  CB  TRP A 395     -18.765  33.844 -12.907  1.00 91.68           C
ATOM   3104  CG  TRP A 395     -19.702  35.007 -12.789  1.00 91.84           C
ATOM   3105  CD1 TRP A 395     -21.036  34.940 -12.622  1.00 89.25           C
ATOM   3106  CD2 TRP A 395     -19.388  36.435 -12.865  1.00 91.23           C
ATOM   3107  NE1 TRP A 395     -21.580  36.229 -12.587  1.00 89.21           N
ATOM   3108  CE2 TRP A 395     -20.593  37.168 -12.728  1.00 90.56           C
ATOM   3109  CE3 TRP A 395     -18.193  37.166 -13.035  1.00 89.78           C
ATOM   3110  CZ2 TRP A 395     -20.622  38.579 -12.761  1.00 89.98           C
ATOM   3111  CZ3 TRP A 395     -18.217  38.568 -13.060  1.00 89.03           C
ATOM   3112  CH2 TRP A 395     -19.424  39.266 -12.929  1.00 88.80           C
ATOM   3113  N   ILE A 396     -20.198  31.206 -13.937  1.00 92.30           N
ATOM   3114  CA  ILE A 396     -21.368  30.348 -14.081  1.00 91.91           C
ATOM   3115  C   ILE A 396     -21.936  29.875 -12.733  1.00 89.91           C
ATOM   3116  O   ILE A 396     -21.190  29.820 -11.735  1.00 85.30           O
ATOM   3117  CB  ILE A 396     -21.098  29.172 -15.042  1.00 89.31           C
ATOM   3118  CG1 ILE A 396     -19.994  28.241 -14.515  1.00 84.34           C
ATOM   3119  CG2 ILE A 396     -20.779  29.714 -16.453  1.00 81.76           C
ATOM   3120  CD1 ILE A 396     -19.836  26.960 -15.359  1.00 82.06           C
ATOM   3121  OXT ILE A 396     -23.150  29.564 -12.722  1.00 80.47           O
TER    3122      ILE A 396
ATOM   3123  N   MET B   1     -11.409  30.878  48.859  1.00 15.31           N
ATOM   3124  CA  MET B   1     -10.509  32.038  49.018  1.00 15.75           C
ATOM   3125  C   MET B   1     -10.104  32.466  47.625  1.00 17.32           C
ATOM   3126  O   MET B   1      -9.666  31.623  46.860  1.00 15.24           O
ATOM   3127  CB  MET B   1      -9.290  31.693  49.861  1.00 14.46           C
ATOM   3128  CG  MET B   1      -9.614  31.666  51.361  1.00 12.09           C
ATOM   3129  SD  MET B   1      -8.219  31.132  52.362  1.00 10.86           S
ATOM   3130  CE  MET B   1      -8.856  31.450  54.022  1.00  9.58           C
ATOM   3131  N   ALA B   2     -10.332  33.731  47.263  1.00 20.10           N
ATOM   3132  CA  ALA B   2      -9.898  34.259  45.980  1.00 19.02           C
ATOM   3133  C   ALA B   2      -8.373  34.384  46.038  1.00 19.63           C
ATOM   3134  O   ALA B   2      -7.858  35.318  46.643  1.00 17.94           O
ATOM   3135  CB  ALA B   2     -10.601  35.598  45.727  1.00 17.49           C
ATOM   3136  N   PHE B   3      -7.660  33.420  45.470  1.00 27.00           N
ATOM   3137  CA  PHE B   3      -6.234  33.591  45.252  1.00 25.68           C
ATOM   3138  C   PHE B   3      -6.104  34.739  44.251  1.00 25.35           C
ATOM   3139  O   PHE B   3      -6.339  34.555  43.055  1.00 23.38           O
ATOM   3140  CB  PHE B   3      -5.588  32.292  44.753  1.00 23.28           C
ATOM   3141  CG  PHE B   3      -5.183  31.357  45.874  1.00 20.58           C
ATOM   3142  CD1 PHE B   3      -3.892  31.449  46.432  1.00 18.42           C
ATOM   3143  CD2 PHE B   3      -6.080  30.405  46.383  1.00 19.38           C
ATOM   3144  CE1 PHE B   3      -3.503  30.587  47.471  1.00 16.77           C
ATOM   3145  CE2 PHE B   3      -5.699  29.550  47.422  1.00 17.97           C
ATOM   3146  CZ  PHE B   3      -4.408  29.634  47.961  1.00 17.60           C
ATOM   3147  N   ALA B   4      -5.827  35.937  44.770  1.00 25.82           N
ATOM   3148  CA  ALA B   4      -5.423  37.040  43.929  1.00 25.62           C
ATOM   3149  C   ALA B   4      -4.267  36.520  43.065  1.00 26.07           C
ATOM   3150  O   ALA B   4      -3.368  35.866  43.609  1.00 24.99           O
ATOM   3151  CB  ALA B   4      -4.995  38.220  44.813  1.00 24.49           C
ATOM   3152  N   PRO B   5      -4.285  36.756  41.743  1.00 31.50           N
ATOM   3153  CA  PRO B   5      -3.130  36.450  40.928  1.00 32.11           C
ATOM   3154  C   PRO B   5      -2.000  37.305  41.498  1.00 32.80           C
ATOM   3155  O   PRO B   5      -2.023  38.527  41.363  1.00 31.51           O
ATOM   3156  CB  PRO B   5      -3.526  36.822  39.492  1.00 30.68           C
ATOM   3157  CG  PRO B   5      -4.609  37.887  39.663  1.00 29.93           C
ATOM   3158  CD  PRO B   5      -5.280  37.511  40.983  1.00 32.21           C
ATOM   3159  N   MET B   6      -1.083  36.688  42.243  1.00 37.58           N
ATOM   3160  CA  MET B   6       0.128  37.372  42.651  1.00 39.40           C
ATOM   3161  C   MET B   6       0.782  37.791  41.346  1.00 39.26           C
ATOM   3162  O   MET B   6       1.176  36.942  40.551  1.00 37.20           O
ATOM   3163  CB  MET B   6       1.052  36.475  43.484  1.00 37.53           C
ATOM   3164  CG  MET B   6       0.575  36.325  44.938  1.00 33.99           C
ATOM   3165  SD  MET B   6       1.810  35.521  45.991  1.00 30.88           S
ATOM   3166  CE  MET B   6       0.982  35.605  47.593  1.00 29.75           C
ATOM   3167  N   GLY B   7       0.782  39.082  41.072  1.00 40.96           N
ATOM   3168  CA  GLY B   7       1.601  39.625  39.999  1.00 41.77           C
ATOM   3169  C   GLY B   7       2.998  39.063  40.220  1.00 41.81           C
ATOM   3170  O   GLY B   7       3.415  38.976  41.373  1.00 39.95           O
ATOM   3171  N   PRO B   8       3.675  38.605  39.167  1.00 45.07           N
ATOM   3172  CA  PRO B   8       4.992  38.018  39.329  1.00 45.48           C
ATOM   3173  C   PRO B   8       5.857  39.056  40.057  1.00 46.16           C
ATOM   3174  O   PRO B   8       6.126  40.124  39.515  1.00 44.37           O
ATOM   3175  CB  PRO B   8       5.472  37.681  37.913  1.00 43.13           C
ATOM   3176  CG  PRO B   8       4.655  38.592  37.010  1.00 42.93           C
ATOM   3177  CD  PRO B   8       3.337  38.748  37.762  1.00 44.56           C
ATOM   3178  N   GLU B   9       6.182  38.777  41.315  1.00 50.34           N
ATOM   3179  CA  GLU B   9       7.046  39.644  42.111  1.00 51.78           C
ATOM   3180  C   GLU B   9       8.340  39.869  41.334  1.00 53.16           C
ATOM   3181  O   GLU B   9       8.744  39.038  40.526  1.00 49.93           O
ATOM   3182  CB  GLU B   9       7.351  39.024  43.478  1.00 47.59           C
ATOM   3183  CG  GLU B   9       6.150  39.055  44.449  1.00 42.90           C
ATOM   3184  CD  GLU B   9       6.524  38.531  45.852  1.00 39.09           C
ATOM   3185  OE1 GLU B   9       5.866  38.965  46.820  1.00 36.18           O
ATOM   3186  OE2 GLU B   9       7.457  37.714  45.934  1.00 35.33           O
ATOM   3187  N   ALA B  10       9.017  40.983  41.579  1.00 54.30           N
ATOM   3188  CA  ALA B  10      10.236  41.349  40.849  1.00 56.58           C
ATOM   3189  C   ALA B  10      11.261  40.196  40.789  1.00 61.05           C
ATOM   3190  O   ALA B  10      11.944  40.021  39.780  1.00 56.73           O
ATOM   3191  CB  ALA B  10      10.826  42.591  41.519  1.00 49.99           C
ATOM   3192  N   SER B  11      11.299  39.362  41.817  1.00 69.86           N
ATOM   3193  CA  SER B  11      12.131  38.162  41.906  1.00 75.07           C
ATOM   3194  C   SER B  11      11.743  37.032  40.944  1.00 79.18           C
ATOM   3195  O   SER B  11      12.549  36.136  40.707  1.00 74.35           O
ATOM   3196  CB  SER B  11      12.068  37.632  43.351  1.00 66.56           C
ATOM   3197  OG  SER B  11      10.739  37.267  43.693  1.00 55.93           O
ATOM   3198  N   PHE B  12      10.538  37.040  40.357  1.00 78.78           N
ATOM   3199  CA  PHE B  12      10.075  35.958  39.484  1.00 81.59           C
ATOM   3200  C   PHE B  12      10.987  35.761  38.273  1.00 84.03           C
ATOM   3201  O   PHE B  12      11.274  34.627  37.876  1.00 81.33           O
ATOM   3202  CB  PHE B  12       8.633  36.239  39.025  1.00 77.57           C
ATOM   3203  CG  PHE B  12       8.021  35.094  38.246  1.00 76.08           C
ATOM   3204  CD1 PHE B  12       8.242  34.973  36.864  1.00 72.30           C
ATOM   3205  CD2 PHE B  12       7.264  34.109  38.907  1.00 71.61           C
ATOM   3206  CE1 PHE B  12       7.740  33.873  36.160  1.00 67.64           C
ATOM   3207  CE2 PHE B  12       6.754  33.008  38.204  1.00 68.07           C
ATOM   3208  CZ  PHE B  12       6.999  32.885  36.824  1.00 69.88           C
ATOM   3209  N   PHE B  13      11.468  36.848  37.690  1.00 84.44           N
ATOM   3210  CA  PHE B  13      12.319  36.820  36.503  1.00 85.59           C
ATOM   3211  C   PHE B  13      13.822  36.766  36.820  1.00 87.45           C
ATOM   3212  O   PHE B  13      14.622  36.774  35.892  1.00 84.73           O
ATOM   3213  CB  PHE B  13      11.945  37.977  35.584  1.00 81.58           C
ATOM   3214  CG  PHE B  13      10.550  37.878  34.998  1.00 80.58           C
ATOM   3215  CD1 PHE B  13      10.261  36.905  34.024  1.00 75.47           C
ATOM   3216  CD2 PHE B  13       9.540  38.765  35.412  1.00 74.88           C
ATOM   3217  CE1 PHE B  13       8.984  36.818  33.463  1.00 71.34           C
ATOM   3218  CE2 PHE B  13       8.254  38.683  34.849  1.00 71.24           C
ATOM   3219  CZ  PHE B  13       7.975  37.710  33.870  1.00 72.55           C
ATOM   3220  N   ASP B  14      14.234  36.664  38.087  1.00 87.97           N
ATOM   3221  CA  ASP B  14      15.660  36.689  38.463  1.00 88.60           C
ATOM   3222  C   ASP B  14      16.505  35.599  37.788  1.00 89.87           C
ATOM   3223  O   ASP B  14      17.663  35.830  37.423  1.00 87.97           O
ATOM   3224  CB  ASP B  14      15.813  36.521  39.980  1.00 86.06           C
ATOM   3225  CG  ASP B  14      15.619  37.793  40.787  1.00 76.85           C
ATOM   3226  OD1 ASP B  14      15.582  38.881  40.178  1.00 68.71           O
ATOM   3227  OD2 ASP B  14      15.575  37.650  42.029  1.00 69.61           O
ATOM   3228  N   ALA B  15      15.966  34.404  37.615  1.00 88.70           N
ATOM   3229  CA  ALA B  15      16.635  33.320  36.908  1.00 89.09           C
ATOM   3230  C   ALA B  15      16.747  33.624  35.405  1.00 90.44           C
ATOM   3231  O   ALA B  15      17.804  33.429  34.802  1.00 89.08           O
ATOM   3232  CB  ALA B  15      15.872  32.019  37.166  1.00 87.57           C
ATOM   3233  N   LEU B  16      15.679  34.164  34.807  1.00 91.19           N
ATOM   3234  CA  LEU B  16      15.644  34.601  33.413  1.00 91.63           C
ATOM   3235  C   LEU B  16      16.600  35.763  33.140  1.00 92.32           C
ATOM   3236  O   LEU B  16      17.333  35.726  32.164  1.00 91.59           O
ATOM   3237  CB  LEU B  16      14.201  35.003  33.058  1.00 91.13           C
ATOM   3238  CG  LEU B  16      13.393  33.837  32.458  1.00 87.51           C
ATOM   3239  CD1 LEU B  16      11.906  34.102  32.612  1.00 81.53           C
ATOM   3240  CD2 LEU B  16      13.715  33.684  30.974  1.00 82.14           C
ATOM   3241  N   ASP B  17      16.610  36.753  34.021  1.00 92.77           N
ATOM   3242  CA  ASP B  17      17.470  37.924  33.872  1.00 92.59           C
ATOM   3243  C   ASP B  17      18.954  37.554  34.037  1.00 93.04           C
ATOM   3244  O   ASP B  17      19.792  38.008  33.246  1.00 91.86           O
ATOM   3245  CB  ASP B  17      17.010  39.036  34.847  1.00 91.31           C
ATOM   3246  CG  ASP B  17      15.683  39.700  34.434  1.00 88.13           C
ATOM   3247  OD1 ASP B  17      15.346  39.730  33.229  1.00 82.43           O
ATOM   3248  OD2 ASP B  17      14.980  40.272  35.297  1.00 82.57           O
ATOM   3249  N   ARG B  18      19.297  36.659  34.965  1.00 92.94           N
ATOM   3250  CA  ARG B  18      20.652  36.082  35.066  1.00 93.07           C
ATOM   3251  C   ARG B  18      21.041  35.302  33.812  1.00 93.53           C
ATOM   3252  O   ARG B  18      22.154  35.463  33.317  1.00 92.06           O
ATOM   3253  CB  ARG B  18      20.766  35.187  36.309  1.00 91.78           C
ATOM   3254  CG  ARG B  18      21.087  36.025  37.557  1.00 82.85           C
ATOM   3255  CD  ARG B  18      21.247  35.152  38.806  1.00 79.38           C
ATOM   3256  NE  ARG B  18      19.951  34.854  39.426  1.00 70.65           N
ATOM   3257  CZ  ARG B  18      19.763  34.207  40.567  1.00 64.06           C
ATOM   3258  NH1 ARG B  18      20.762  33.658  41.227  1.00 57.04           N
ATOM   3259  NH2 ARG B  18      18.573  34.108  41.080  1.00 57.02           N
ATOM   3260  N   HIS B  19      20.139  34.492  33.285  1.00 92.23           N
ATOM   3261  CA  HIS B  19      20.394  33.749  32.051  1.00 92.71           C
ATOM   3262  C   HIS B  19      20.585  34.690  30.859  1.00 93.35           C
ATOM   3263  O   HIS B  19      21.544  34.543  30.101  1.00 92.07           O
ATOM   3264  CB  HIS B  19      19.279  32.728  31.819  1.00 92.15           C
ATOM   3265  CG  HIS B  19      19.586  31.802  30.669  1.00 92.72           C
ATOM   3266  ND1 HIS B  19      20.740  31.054  30.522  1.00 84.05           N
ATOM   3267  CD2 HIS B  19      18.801  31.563  29.576  1.00 85.04           C
ATOM   3268  CE1 HIS B  19      20.639  30.386  29.363  1.00 86.46           C
ATOM   3269  NE2 HIS B  19      19.481  30.664  28.759  1.00 88.03           N
ATOM   3270  N   ARG B  20      19.757  35.718  30.732  1.00 94.02           N
ATOM   3271  CA  ARG B  20      19.917  36.754  29.699  1.00 94.05           C
ATOM   3272  C   ARG B  20      21.258  37.476  29.811  1.00 94.36           C
ATOM   3273  O   ARG B  20      21.910  37.700  28.798  1.00 92.92           O
ATOM   3274  CB  ARG B  20      18.744  37.737  29.778  1.00 93.18           C
ATOM   3275  CG  ARG B  20      18.763  38.725  28.606  1.00 91.22           C
ATOM   3276  CD  ARG B  20      17.591  39.698  28.705  1.00 87.13           C
ATOM   3277  NE  ARG B  20      17.571  40.607  27.552  1.00 82.56           N
ATOM   3278  CZ  ARG B  20      16.718  41.593  27.346  1.00 79.04           C
ATOM   3279  NH1 ARG B  20      15.781  41.884  28.213  1.00 71.51           N
ATOM   3280  NH2 ARG B  20      16.792  42.300  26.265  1.00 73.23           N
ATOM   3281  N   ALA B  21      21.666  37.822  31.012  1.00 93.13           N
ATOM   3282  CA  ALA B  21      22.965  38.447  31.248  1.00 93.09           C
ATOM   3283  C   ALA B  21      24.127  37.547  30.796  1.00 93.25           C
ATOM   3284  O   ALA B  21      25.059  38.036  30.150  1.00 91.75           O
ATOM   3285  CB  ALA B  21      23.073  38.836  32.723  1.00 92.13           C
ATOM   3286  N   SER B  22      24.050  36.242  31.055  1.00 93.37           N
ATOM   3287  CA  SER B  22      25.059  35.287  30.578  1.00 92.74           C
ATOM   3288  C   SER B  22      25.085  35.185  29.050  1.00 93.04           C
ATOM   3289  O   SER B  22      26.164  35.213  28.453  1.00 91.45           O
ATOM   3290  CB  SER B  22      24.878  33.913  31.233  1.00 91.51           C
ATOM   3291  OG  SER B  22      23.846  33.153  30.637  1.00 77.01           O
ATOM   3292  N   LEU B  23      23.913  35.171  28.400  1.00 92.65           N
ATOM   3293  CA  LEU B  23      23.805  35.155  26.945  1.00 92.20           C
ATOM   3294  C   LEU B  23      24.378  36.429  26.316  1.00 92.67           C
ATOM   3295  O   LEU B  23      25.184  36.347  25.389  1.00 91.58           O
ATOM   3296  CB  LEU B  23      22.325  34.981  26.546  1.00 91.78           C
ATOM   3297  CG  LEU B  23      21.725  33.608  26.868  1.00 90.82           C
ATOM   3298  CD1 LEU B  23      20.232  33.633  26.568  1.00 86.19           C
ATOM   3299  CD2 LEU B  23      22.365  32.489  26.049  1.00 86.13           C
ATOM   3300  N   LEU B  24      24.065  37.609  26.855  1.00 93.27           N
ATOM   3301  CA  LEU B  24      24.624  38.876  26.388  1.00 92.60           C
ATOM   3302  C   LEU B  24      26.151  38.937  26.562  1.00 92.52           C
ATOM   3303  O   LEU B  24      26.840  39.488  25.705  1.00 90.71           O
ATOM   3304  CB  LEU B  24      23.951  40.038  27.145  1.00 92.06           C
ATOM   3305  CG  LEU B  24      22.504  40.329  26.718  1.00 88.73           C
ATOM   3306  CD1 LEU B  24      21.878  41.326  27.700  1.00 82.72           C
ATOM   3307  CD2 LEU B  24      22.431  40.935  25.321  1.00 82.27           C
ATOM   3308  N   ALA B  25      26.684  38.350  27.630  1.00 91.77           N
ATOM   3309  CA  ALA B  25      28.126  38.251  27.830  1.00 91.07           C
ATOM   3310  C   ALA B  25      28.792  37.325  26.797  1.00 90.89           C
ATOM   3311  O   ALA B  25      29.876  37.648  26.300  1.00 88.94           O
ATOM   3312  CB  ALA B  25      28.396  37.799  29.267  1.00 90.21           C
ATOM   3313  N   MET B  26      28.149  36.203  26.428  1.00 91.09           N
ATOM   3314  CA  MET B  26      28.624  35.318  25.358  1.00 89.31           C
ATOM   3315  C   MET B  26      28.614  36.023  23.999  1.00 89.49           C
ATOM   3316  O   MET B  26      29.624  35.991  23.298  1.00 87.44           O
ATOM   3317  CB  MET B  26      27.785  34.031  25.280  1.00 87.27           C
ATOM   3318  CG  MET B  26      28.039  33.107  26.472  1.00 77.38           C
ATOM   3319  SD  MET B  26      27.000  31.608  26.465  1.00 71.71           S
ATOM   3320  CE  MET B  26      28.068  30.466  25.563  1.00 63.43           C
ATOM   3321  N   VAL B  27      27.540  36.715  23.664  1.00 89.44           N
ATOM   3322  CA  VAL B  27      27.421  37.466  22.405  1.00 88.14           C
ATOM   3323  C   VAL B  27      28.495  38.549  22.301  1.00 87.61           C
ATOM   3324  O   VAL B  27      29.146  38.666  21.265  1.00 85.02           O
ATOM   3325  CB  VAL B  27      26.014  38.067  22.251  1.00 87.12           C
ATOM   3326  CG1 VAL B  27      25.903  38.966  21.018  1.00 80.25           C
ATOM   3327  CG2 VAL B  27      24.964  36.965  22.114  1.00 81.29           C
ATOM   3328  N   LYS B  28      28.751  39.297  23.371  1.00 88.55           N
ATOM   3329  CA  LYS B  28      29.815  40.306  23.386  1.00 87.38           C
ATOM   3330  C   LYS B  28      31.208  39.713  23.176  1.00 86.09           C
ATOM   3331  O   LYS B  28      32.033  40.348  22.532  1.00 81.65           O
ATOM   3332  CB  LYS B  28      29.792  41.109  24.695  1.00 85.84           C
ATOM   3333  CG  LYS B  28      28.715  42.199  24.676  1.00 75.56           C
ATOM   3334  CD  LYS B  28      28.800  43.031  25.958  1.00 69.49           C
ATOM   3335  CE  LYS B  28      27.772  44.167  25.924  1.00 60.10           C
ATOM   3336  NZ  LYS B  28      27.874  45.054  27.113  1.00 51.70           N
ATOM   3337  N   ARG B  29      31.493  38.541  23.723  1.00 85.60           N
ATOM   3338  CA  ARG B  29      32.781  37.857  23.500  1.00 83.67           C
ATOM   3339  C   ARG B  29      32.922  37.392  22.054  1.00 82.10           C
ATOM   3340  O   ARG B  29      33.954  37.642  21.447  1.00 74.80           O
ATOM   3341  CB  ARG B  29      32.962  36.686  24.469  1.00 80.94           C
ATOM   3342  CG  ARG B  29      33.279  37.156  25.896  1.00 72.05           C
ATOM   3343  CD  ARG B  29      33.463  35.938  26.797  1.00 67.98           C
ATOM   3344  NE  ARG B  29      33.731  36.330  28.198  1.00 60.45           N
ATOM   3345  CZ  ARG B  29      34.030  35.515  29.189  1.00 52.96           C
ATOM   3346  NH1 ARG B  29      34.152  34.222  29.003  1.00 49.39           N
ATOM   3347  NH2 ARG B  29      34.230  35.972  30.390  1.00 47.53           N
ATOM   3348  N   GLY B  30      31.894  36.785  21.509  1.00 76.14           N
ATOM   3349  CA  GLY B  30      31.885  36.325  20.114  1.00 73.06           C
ATOM   3350  C   GLY B  30      31.908  37.456  19.083  1.00 71.98           C
ATOM   3351  O   GLY B  30      32.441  37.283  17.994  1.00 65.20           O
ATOM   3352  N   ALA B  31      31.404  38.642  19.426  1.00 70.23           N
ATOM   3353  CA  ALA B  31      31.415  39.804  18.531  1.00 67.77           C
ATOM   3354  C   ALA B  31      32.826  40.363  18.251  1.00 66.62           C
ATOM   3355  O   ALA B  31      33.008  41.077  17.270  1.00 59.99           O
ATOM   3356  CB  ALA B  31      30.514  40.895  19.120  1.00 62.07           C
ATOM   3357  N   GLY B  32      33.807  40.068  19.086  1.00 54.46           N
ATOM   3358  CA  GLY B  32      35.215  40.427  18.835  1.00 52.00           C
ATOM   3359  C   GLY B  32      35.828  39.631  17.694  1.00 53.16           C
ATOM   3360  O   GLY B  32      36.556  40.185  16.867  1.00 49.58           O
ATOM   3361  N   GLU B  33      35.507  38.351  17.608  1.00 58.27           N
ATOM   3362  CA  GLU B  33      35.726  37.560  16.407  1.00 56.03           C
ATOM   3363  C   GLU B  33      34.551  37.813  15.470  1.00 55.05           C
ATOM   3364  O   GLU B  33      33.529  37.144  15.549  1.00 50.44           O
ATOM   3365  CB  GLU B  33      35.891  36.073  16.740  1.00 50.49           C
ATOM   3366  CG  GLU B  33      37.216  35.784  17.459  1.00 45.05           C
ATOM   3367  CD  GLU B  33      37.476  34.301  17.721  1.00 41.44           C
ATOM   3368  OE1 GLU B  33      38.610  33.994  18.163  1.00 37.95           O
ATOM   3369  OE2 GLU B  33      36.566  33.482  17.502  1.00 37.13           O
ATOM   3370  N   THR B  34      34.658  38.805  14.589  1.00 51.57           N
ATOM   3371  CA  THR B  34      33.706  38.995  13.486  1.00 50.59           C
ATOM   3372  C   THR B  34      33.553  37.652  12.776  1.00 50.78           C
ATOM   3373  O   THR B  34      34.506  37.211  12.126  1.00 46.93           O
ATOM   3374  CB  THR B  34      34.197  40.038  12.471  1.00 44.22           C
ATOM   3375  OG1 THR B  34      35.607  40.141  12.441  1.00 39.04           O
ATOM   3376  CG2 THR B  34      33.642  41.421  12.777  1.00 38.21           C
ATOM   3377  N   PRO B  35      32.426  36.980  12.898  1.00 51.17           N
ATOM   3378  CA  PRO B  35      32.253  35.703  12.235  1.00 50.16           C
ATOM   3379  C   PRO B  35      32.280  35.988  10.735  1.00 50.73           C
ATOM   3380  O   PRO B  35      31.357  36.606  10.191  1.00 48.37           O
ATOM   3381  CB  PRO B  35      30.924  35.140  12.758  1.00 45.74           C
ATOM   3382  CG  PRO B  35      30.144  36.373  13.191  1.00 44.82           C
ATOM   3383  CD  PRO B  35      31.226  37.359  13.623  1.00 46.88           C
ATOM   3384  N   ALA B  36      33.350  35.600  10.070  1.00 45.26           N
ATOM   3385  CA  ALA B  36      33.614  35.937   8.666  1.00 44.14           C
ATOM   3386  C   ALA B  36      32.513  35.457   7.706  1.00 45.46           C
ATOM   3387  O   ALA B  36      32.395  35.933   6.585  1.00 42.40           O
ATOM   3388  CB  ALA B  36      34.974  35.325   8.296  1.00 38.32           C
ATOM   3389  N   GLY B  37      31.697  34.506   8.139  1.00 50.85           N
ATOM   3390  CA  GLY B  37      30.642  33.885   7.348  1.00 49.42           C
ATOM   3391  C   GLY B  37      29.335  34.670   7.249  1.00 50.69           C
ATOM   3392  O   GLY B  37      28.311  34.053   6.960  1.00 46.94           O
ATOM   3393  N   ALA B  38      29.327  35.979   7.447  1.00 52.08           N
ATOM   3394  CA  ALA B  38      28.187  36.811   7.068  1.00 50.98           C
ATOM   3395  C   ALA B  38      28.049  36.769   5.542  1.00 52.57           C
ATOM   3396  O   ALA B  38      28.561  37.636   4.826  1.00 49.37           O
ATOM   3397  CB  ALA B  38      28.365  38.224   7.624  1.00 45.46           C
ATOM   3398  N   THR B  39      27.425  35.719   5.023  1.00 59.43           N
ATOM   3399  CA  THR B  39      27.197  35.546   3.591  1.00 58.45           C
ATOM   3400  C   THR B  39      26.372  36.714   3.098  1.00 60.03           C
ATOM   3401  O   THR B  39      25.204  36.868   3.446  1.00 55.87           O
ATOM   3402  CB  THR B  39      26.495  34.217   3.257  1.00 52.35           C
ATOM   3403  OG1 THR B  39      25.662  33.799   4.303  1.00 46.80           O
ATOM   3404  CG2 THR B  39      27.517  33.106   3.015  1.00 44.78           C
ATOM   3405  N   ARG B  40      27.000  37.538   2.290  1.00 61.41           N
ATOM   3406  CA  ARG B  40      26.345  38.627   1.571  1.00 63.56           C
ATOM   3407  C   ARG B  40      25.172  38.034   0.802  1.00 66.77           C
ATOM   3408  O   ARG B  40      25.338  37.035   0.109  1.00 62.53           O
ATOM   3409  CB  ARG B  40      27.375  39.309   0.666  1.00 56.99           C
ATOM   3410  CG  ARG B  40      26.811  40.540  -0.052  1.00 49.10           C
ATOM   3411  CD  ARG B  40      27.880  41.161  -0.939  1.00 45.51           C
ATOM   3412  NE  ARG B  40      27.348  42.290  -1.708  1.00 39.24           N
ATOM   3413  CZ  ARG B  40      27.997  42.972  -2.633  1.00 33.18           C
ATOM   3414  NH1 ARG B  40      29.245  42.729  -2.910  1.00 33.06           N
ATOM   3415  NH2 ARG B  40      27.394  43.914  -3.294  1.00 28.95           N
ATOM   3416  N   VAL B  41      24.003  38.642   0.942  1.00 73.80           N
ATOM   3417  CA  VAL B  41      22.841  38.242   0.148  1.00 75.80           C
ATOM   3418  C   VAL B  41      23.199  38.468  -1.316  1.00 79.21           C
ATOM   3419  O   VAL B  41      23.481  39.600  -1.708  1.00 75.40           O
ATOM   3420  CB  VAL B  41      21.578  39.021   0.548  1.00 68.40           C
ATOM   3421  CG1 VAL B  41      20.363  38.536  -0.236  1.00 60.25           C
ATOM   3422  CG2 VAL B  41      21.277  38.839   2.046  1.00 60.34           C
ATOM   3423  N   ALA B  42      23.249  37.389  -2.088  1.00 76.45           N
ATOM   3424  CA  ALA B  42      23.542  37.479  -3.503  1.00 78.81           C
ATOM   3425  C   ALA B  42      22.459  38.316  -4.186  1.00 82.43           C
ATOM   3426  O   ALA B  42      21.266  38.091  -3.988  1.00 78.89           O
ATOM   3427  CB  ALA B  42      23.643  36.068  -4.090  1.00 72.43           C
ATOM   3428  N   SER B  43      22.892  39.287  -5.000  1.00 80.91           N
ATOM   3429  CA  SER B  43      21.962  40.091  -5.788  1.00 83.90           C
ATOM   3430  C   SER B  43      21.298  39.241  -6.871  1.00 86.65           C
ATOM   3431  O   SER B  43      21.857  38.246  -7.337  1.00 83.26           O
ATOM   3432  CB  SER B  43      22.686  41.291  -6.401  1.00 79.69           C
ATOM   3433  OG  SER B  43      23.657  40.866  -7.328  1.00 72.25           O
ATOM   3434  N   SER B  44      20.115  39.652  -7.339  1.00 87.11           N
ATOM   3435  CA  SER B  44      19.434  38.967  -8.444  1.00 88.17           C
ATOM   3436  C   SER B  44      20.332  38.823  -9.676  1.00 89.78           C
ATOM   3437  O   SER B  44      20.348  37.772 -10.308  1.00 87.46           O
ATOM   3438  CB  SER B  44      18.154  39.719  -8.809  1.00 85.54           C
ATOM   3439  OG  SER B  44      17.354  39.878  -7.656  1.00 75.30           O
ATOM   3440  N   SER B  45      21.152  39.830  -9.988  1.00 91.21           N
ATOM   3441  CA  SER B  45      22.096  39.783 -11.112  1.00 91.19           C
ATOM   3442  C   SER B  45      23.228  38.773 -10.906  1.00 92.09           C
ATOM   3443  O   SER B  45      23.645  38.121 -11.861  1.00 89.76           O
ATOM   3444  CB  SER B  45      22.687  41.172 -11.364  1.00 88.88           C
ATOM   3445  OG  SER B  45      23.369  41.668 -10.227  1.00 74.83           O
ATOM   3446  N   GLU B  46      23.714  38.612  -9.677  1.00 93.28           N
ATOM   3447  CA  GLU B  46      24.720  37.596  -9.344  1.00 93.25           C
ATOM   3448  C   GLU B  46      24.136  36.185  -9.485  1.00 93.90           C
ATOM   3449  O   GLU B  46      24.777  35.306 -10.067  1.00 92.26           O
ATOM   3450  CB  GLU B  46      25.260  37.819  -7.918  1.00 91.74           C
ATOM   3451  CG  GLU B  46      26.216  39.024  -7.810  1.00 84.24           C
ATOM   3452  CD  GLU B  46      26.462  39.492  -6.361  1.00 79.57           C
ATOM   3453  OE1 GLU B  46      27.489  40.159  -6.092  1.00 72.93           O
ATOM   3454  OE2 GLU B  46      25.588  39.267  -5.499  1.00 73.30           O
ATOM   3455  N   VAL B  47      22.908  35.965  -9.039  1.00 94.20           N
ATOM   3456  CA  VAL B  47      22.234  34.660  -9.169  1.00 94.83           C
ATOM   3457  C   VAL B  47      21.950  34.331 -10.634  1.00 95.32           C
ATOM   3458  O   VAL B  47      22.238  33.219 -11.067  1.00 94.37           O
ATOM   3459  CB  VAL B  47      20.948  34.589  -8.324  1.00 94.23           C
ATOM   3460  CG1 VAL B  47      20.302  33.207  -8.437  1.00 90.10           C
ATOM   3461  CG2 VAL B  47      21.235  34.826  -6.843  1.00 90.16           C
ATOM   3462  N   LEU B  48      21.464  35.295 -11.424  1.00 94.93           N
ATOM   3463  CA  LEU B  48      21.275  35.122 -12.870  1.00 94.81           C
ATOM   3464  C   LEU B  48      22.591  34.749 -13.557  1.00 95.00           C
ATOM   3465  O   LEU B  48      22.639  33.797 -14.324  1.00 94.22           O
ATOM   3466  CB  LEU B  48      20.707  36.417 -13.489  1.00 94.41           C
ATOM   3467  CG  LEU B  48      19.216  36.678 -13.180  1.00 92.68           C
ATOM   3468  CD1 LEU B  48      18.829  38.063 -13.686  1.00 88.92           C
ATOM   3469  CD2 LEU B  48      18.313  35.653 -13.849  1.00 88.12           C
ATOM   3470  N   THR B  49      23.680  35.459 -13.228  1.00 94.73           N
ATOM   3471  CA  THR B  49      25.012  35.173 -13.776  1.00 94.44           C
ATOM   3472  C   THR B  49      25.509  33.784 -13.354  1.00 94.68           C
ATOM   3473  O   THR B  49      26.095  33.073 -14.167  1.00 93.42           O
ATOM   3474  CB  THR B  49      26.021  36.235 -13.333  1.00 93.42           C
ATOM   3475  OG1 THR B  49      25.589  37.526 -13.721  1.00 83.19           O
ATOM   3476  CG2 THR B  49      27.397  36.040 -13.966  1.00 80.05           C
ATOM   3477  N   ALA B  50      25.246  33.351 -12.122  1.00 94.67           N
ATOM   3478  CA  ALA B  50      25.608  32.016 -11.654  1.00 94.62           C
ATOM   3479  C   ALA B  50      24.836  30.915 -12.400  1.00 95.00           C
ATOM   3480  O   ALA B  50      25.430  29.904 -12.784  1.00 93.98           O
ATOM   3481  CB  ALA B  50      25.376  31.948 -10.144  1.00 94.05           C
ATOM   3482  N   ILE B  51      23.550  31.120 -12.680  1.00 95.55           N
ATOM   3483  CA  ILE B  51      22.751  30.199 -13.490  1.00 95.81           C
ATOM   3484  C   ILE B  51      23.268  30.150 -14.930  1.00 95.88           C
ATOM   3485  O   ILE B  51      23.465  29.072 -15.483  1.00 94.96           O
ATOM   3486  CB  ILE B  51      21.246  30.572 -13.436  1.00 95.78           C
ATOM   3487  CG1 ILE B  51      20.690  30.377 -12.009  1.00 93.99           C
ATOM   3488  CG2 ILE B  51      20.429  29.721 -14.438  1.00 93.56           C
ATOM   3489  CD1 ILE B  51      19.310  31.001 -11.789  1.00 90.67           C
ATOM   3490  N   GLU B  52      23.557  31.319 -15.536  1.00 95.23           N
ATOM   3491  CA  GLU B  52      24.141  31.401 -16.871  1.00 94.85           C
ATOM   3492  C   GLU B  52      25.487  30.664 -16.943  1.00 94.87           C
ATOM   3493  O   GLU B  52      25.729  29.930 -17.904  1.00 93.47           O
ATOM   3494  CB  GLU B  52      24.320  32.860 -17.294  1.00 94.10           C
ATOM   3495  CG  GLU B  52      22.993  33.559 -17.618  1.00 91.19           C
ATOM   3496  CD  GLU B  52      23.162  35.037 -18.006  1.00 90.63           C
ATOM   3497  OE1 GLU B  52      22.170  35.636 -18.473  1.00 85.92           O
ATOM   3498  OE2 GLU B  52      24.281  35.589 -17.865  1.00 85.83           O
ATOM   3499  N   ASN B  53      26.345  30.800 -15.941  1.00 94.96           N
ATOM   3500  CA  ASN B  53      27.619  30.091 -15.880  1.00 94.56           C
ATOM   3501  C   ASN B  53      27.427  28.570 -15.814  1.00 94.76           C
ATOM   3502  O   ASN B  53      28.124  27.851 -16.530  1.00 93.10           O
ATOM   3503  CB  ASN B  53      28.439  30.601 -14.691  1.00 93.79           C
ATOM   3504  CG  ASN B  53      28.991  32.003 -14.890  1.00 90.55           C
ATOM   3505  OD1 ASN B  53      29.112  32.531 -15.972  1.00 81.12           O
ATOM   3506  ND2 ASN B  53      29.398  32.635 -13.809  1.00 80.60           N
ATOM   3507  N   ILE B  54      26.453  28.063 -15.049  1.00 95.50           N
ATOM   3508  CA  ILE B  54      26.131  26.631 -15.005  1.00 95.41           C
ATOM   3509  C   ILE B  54      25.712  26.126 -16.392  1.00 95.76           C
ATOM   3510  O   ILE B  54      26.194  25.083 -16.839  1.00 94.41           O
ATOM   3511  CB  ILE B  54      25.038  26.348 -13.958  1.00 95.18           C
ATOM   3512  CG1 ILE B  54      25.612  26.533 -12.538  1.00 91.57           C
ATOM   3513  CG2 ILE B  54      24.457  24.928 -14.099  1.00 91.50           C
ATOM   3514  CD1 ILE B  54      24.526  26.649 -11.475  1.00 83.13           C
ATOM   3515  N   ILE B  55      24.846  26.853 -17.077  1.00 95.59           N
ATOM   3516  CA  ILE B  55      24.414  26.498 -18.440  1.00 95.26           C
ATOM   3517  C   ILE B  55      25.596  26.554 -19.413  1.00 95.17           C
ATOM   3518  O   ILE B  55      25.775  25.650 -20.224  1.00 93.99           O
ATOM   3519  CB  ILE B  55      23.253  27.402 -18.888  1.00 94.84           C
ATOM   3520  CG1 ILE B  55      21.992  27.256 -18.002  1.00 91.56           C
ATOM   3521  CG2 ILE B  55      22.885  27.149 -20.360  1.00 91.25           C
ATOM   3522  CD1 ILE B  55      21.367  25.854 -17.947  1.00 83.21           C
ATOM   3523  N   GLN B  56      26.450  27.577 -19.299  1.00 94.62           N
ATOM   3524  CA  GLN B  56      27.632  27.730 -20.139  1.00 94.02           C
ATOM   3525  C   GLN B  56      28.624  26.580 -19.933  1.00 94.18           C
ATOM   3526  O   GLN B  56      29.175  26.074 -20.903  1.00 92.70           O
ATOM   3527  CB  GLN B  56      28.266  29.091 -19.835  1.00 92.50           C
ATOM   3528  CG  GLN B  56      29.353  29.457 -20.840  1.00 85.11           C
ATOM   3529  CD  GLN B  56      29.944  30.843 -20.552  1.00 85.11           C
ATOM   3530  OE1 GLN B  56      30.517  31.091 -19.507  1.00 77.76           O
ATOM   3531  NE2 GLN B  56      29.843  31.772 -21.463  1.00 74.91           N
ATOM   3532  N   ASP B  57      28.816  26.120 -18.702  1.00 94.28           N
ATOM   3533  CA  ASP B  57      29.701  24.993 -18.398  1.00 94.07           C
ATOM   3534  C   ASP B  57      29.151  23.670 -18.935  1.00 94.37           C
ATOM   3535  O   ASP B  57      29.911  22.833 -19.430  1.00 92.74           O
ATOM   3536  CB  ASP B  57      29.947  24.915 -16.887  1.00 93.28           C
ATOM   3537  CG  ASP B  57      30.875  26.025 -16.369  1.00 88.48           C
ATOM   3538  OD1 ASP B  57      31.632  26.608 -17.183  1.00 80.27           O
ATOM   3539  OD2 ASP B  57      30.858  26.252 -15.137  1.00 81.07           O
ATOM   3540  N   ILE B  58      27.831  23.485 -18.931  1.00 94.45           N
ATOM   3541  CA  ILE B  58      27.179  22.336 -19.578  1.00 94.21           C
ATOM   3542  C   ILE B  58      27.425  22.374 -21.086  1.00 94.36           C
ATOM   3543  O   ILE B  58      27.861  21.378 -21.661  1.00 93.07           O
ATOM   3544  CB  ILE B  58      25.672  22.300 -19.240  1.00 94.08           C
ATOM   3545  CG1 ILE B  58      25.478  21.948 -17.745  1.00 90.97           C
ATOM   3546  CG2 ILE B  58      24.925  21.285 -20.119  1.00 90.66           C
ATOM   3547  CD1 ILE B  58      24.065  22.244 -17.244  1.00 84.96           C
ATOM   3548  N   ILE B  59      27.210  23.513 -21.729  1.00 93.66           N
ATOM   3549  CA  ILE B  59      27.411  23.668 -23.175  1.00 93.22           C
ATOM   3550  C   ILE B  59      28.887  23.463 -23.550  1.00 93.16           C
ATOM   3551  O   ILE B  59      29.179  22.744 -24.506  1.00 91.73           O
ATOM   3552  CB  ILE B  59      26.869  25.037 -23.646  1.00 92.78           C
ATOM   3553  CG1 ILE B  59      25.332  25.082 -23.484  1.00 88.82           C
ATOM   3554  CG2 ILE B  59      27.241  25.302 -25.110  1.00 87.28           C
ATOM   3555  CD1 ILE B  59      24.754  26.497 -23.549  1.00 78.35           C
ATOM   3556  N   LYS B  60      29.829  23.991 -22.773  1.00 93.03           N
ATOM   3557  CA  LYS B  60      31.265  23.777 -22.979  1.00 92.54           C
ATOM   3558  C   LYS B  60      31.666  22.313 -22.804  1.00 92.34           C
ATOM   3559  O   LYS B  60      32.561  21.847 -23.499  1.00 90.23           O
ATOM   3560  CB  LYS B  60      32.072  24.636 -22.009  1.00 91.75           C
ATOM   3561  CG  LYS B  60      32.127  26.112 -22.408  1.00 86.49           C
ATOM   3562  CD  LYS B  60      32.823  26.888 -21.292  1.00 80.90           C
ATOM   3563  CE  LYS B  60      32.934  28.371 -21.634  1.00 73.33           C
ATOM   3564  NZ  LYS B  60      33.330  29.159 -20.441  1.00 65.41           N
ATOM   3565  N   SER B  61      31.038  21.603 -21.882  1.00 91.93           N
ATOM   3566  CA  SER B  61      31.273  20.166 -21.707  1.00 91.28           C
ATOM   3567  C   SER B  61      30.780  19.378 -22.917  1.00 91.44           C
ATOM   3568  O   SER B  61      31.527  18.570 -23.464  1.00 89.76           O
ATOM   3569  CB  SER B  61      30.610  19.658 -20.425  1.00 90.24           C
ATOM   3570  OG  SER B  61      31.133  20.347 -19.300  1.00 76.90           O
ATOM   3571  N   LEU B  62      29.602  19.695 -23.419  1.00 91.56           N
ATOM   3572  CA  LEU B  62      29.056  19.103 -24.645  1.00 90.91           C
ATOM   3573  C   LEU B  62      29.925  19.398 -25.872  1.00 90.76           C
ATOM   3574  O   LEU B  62      30.220  18.486 -26.635  1.00 89.24           O
ATOM   3575  CB  LEU B  62      27.623  19.611 -24.869  1.00 90.74           C
ATOM   3576  CG  LEU B  62      26.595  19.085 -23.859  1.00 88.94           C
ATOM   3577  CD1 LEU B  62      25.278  19.833 -24.044  1.00 85.59           C
ATOM   3578  CD2 LEU B  62      26.323  17.595 -24.054  1.00 85.44           C
ATOM   3579  N   ALA B  63      30.389  20.627 -26.016  1.00 90.83           N
ATOM   3580  CA  ALA B  63      31.274  21.018 -27.107  1.00 90.06           C
ATOM   3581  C   ALA B  63      32.629  20.285 -27.078  1.00 89.82           C
ATOM   3582  O   ALA B  63      33.242  20.066 -28.117  1.00 87.39           O
ATOM   3583  CB  ALA B  63      31.479  22.533 -27.034  1.00 89.39           C
ATOM   3584  N   ARG B  64      33.078  19.857 -25.899  1.00 89.85           N
ATOM   3585  CA  ARG B  64      34.283  19.030 -25.709  1.00 88.95           C
ATOM   3586  C   ARG B  64      34.012  17.528 -25.764  1.00 88.52           C
ATOM   3587  O   ARG B  64      34.917  16.750 -25.474  1.00 85.50           O
ATOM   3588  CB  ARG B  64      34.964  19.427 -24.390  1.00 87.91           C
ATOM   3589  CG  ARG B  64      35.640  20.804 -24.499  1.00 82.03           C
ATOM   3590  CD  ARG B  64      36.328  21.178 -23.182  1.00 79.80           C
ATOM   3591  NE  ARG B  64      35.355  21.547 -22.147  1.00 73.11           N
ATOM   3592  CZ  ARG B  64      35.569  21.563 -20.842  1.00 68.34           C
ATOM   3593  NH1 ARG B  64      36.731  21.294 -20.335  1.00 61.34           N
ATOM   3594  NH2 ARG B  64      34.606  21.851 -20.028  1.00 60.67           N
ATOM   3595  N   ASN B  65      32.796  17.095 -26.120  1.00 88.77           N
ATOM   3596  CA  ASN B  65      32.381  15.690 -26.076  1.00 87.91           C
ATOM   3597  C   ASN B  65      32.473  15.064 -24.673  1.00 87.97           C
ATOM   3598  O   ASN B  65      32.610  13.848 -24.516  1.00 83.93           O
ATOM   3599  CB  ASN B  65      33.072  14.876 -27.182  1.00 85.76           C
ATOM   3600  CG  ASN B  65      32.194  14.565 -28.376  1.00 79.15           C
ATOM   3601  OD1 ASN B  65      31.003  14.787 -28.401  1.00 69.74           O
ATOM   3602  ND2 ASN B  65      32.764  13.975 -29.402  1.00 68.07           N
ATOM   3603  N   GLU B  66      32.419  15.889 -23.642  1.00 88.72           N
ATOM   3604  CA  GLU B  66      32.363  15.456 -22.253  1.00 88.66           C
ATOM   3605  C   GLU B  66      30.901  15.364 -21.794  1.00 89.31           C
ATOM   3606  O   GLU B  66      30.062  16.186 -22.136  1.00 86.90           O
ATOM   3607  CB  GLU B  66      33.156  16.414 -21.354  1.00 86.49           C
ATOM   3608  CG  GLU B  66      34.665  16.388 -21.615  1.00 78.10           C
ATOM   3609  CD  GLU B  66      35.444  17.451 -20.822  1.00 74.39           C
ATOM   3610  OE1 GLU B  66      36.697  17.478 -20.912  1.00 68.43           O
ATOM   3611  OE2 GLU B  66      34.827  18.307 -20.141  1.00 68.21           O
ATOM   3612  N   VAL B  67      30.618  14.364 -20.960  1.00 90.01           N
ATOM   3613  CA  VAL B  67      29.281  14.207 -20.386  1.00 90.04           C
ATOM   3614  C   VAL B  67      29.041  15.297 -19.340  1.00 90.94           C
ATOM   3615  O   VAL B  67      29.733  15.308 -18.316  1.00 89.38           O
ATOM   3616  CB  VAL B  67      29.093  12.826 -19.755  1.00 87.78           C
ATOM   3617  CG1 VAL B  67      27.692  12.661 -19.155  1.00 79.60           C
ATOM   3618  CG2 VAL B  67      29.286  11.736 -20.808  1.00 80.14           C
ATOM   3619  N   PRO B  68      28.070  16.176 -19.533  1.00 91.44           N
ATOM   3620  CA  PRO B  68      27.746  17.168 -18.532  1.00 91.54           C
ATOM   3621  C   PRO B  68      27.198  16.513 -17.263  1.00 91.83           C
ATOM   3622  O   PRO B  68      26.378  15.583 -17.307  1.00 90.31           O
ATOM   3623  CB  PRO B  68      26.749  18.125 -19.188  1.00 90.20           C
ATOM   3624  CG  PRO B  68      26.109  17.278 -20.277  1.00 87.91           C
ATOM   3625  CD  PRO B  68      27.212  16.309 -20.695  1.00 90.05           C
ATOM   3626  N   ALA B  69      27.656  17.003 -16.123  1.00 92.89           N
ATOM   3627  CA  ALA B  69      27.217  16.540 -14.822  1.00 92.71           C
ATOM   3628  C   ALA B  69      27.225  17.674 -13.798  1.00 93.34           C
ATOM   3629  O   ALA B  69      28.157  18.478 -13.761  1.00 91.46           O
ATOM   3630  CB  ALA B  69      28.122  15.381 -14.371  1.00 90.59           C
ATOM   3631  N   PHE B  70      26.229  17.692 -12.920  1.00 94.16           N
ATOM   3632  CA  PHE B  70      26.269  18.565 -11.752  1.00 94.40           C
ATOM   3633  C   PHE B  70      27.101  17.923 -10.645  1.00 94.13           C
ATOM   3634  O   PHE B  70      26.885  16.758 -10.288  1.00 91.91           O
ATOM   3635  CB  PHE B  70      24.855  18.884 -11.263  1.00 94.45           C
ATOM   3636  CG  PHE B  70      24.020  19.636 -12.277  1.00 94.94           C
ATOM   3637  CD1 PHE B  70      24.431  20.897 -12.722  1.00 92.07           C
ATOM   3638  CD2 PHE B  70      22.832  19.074 -12.767  1.00 91.84           C
ATOM   3639  CE1 PHE B  70      23.670  21.596 -13.669  1.00 90.95           C
ATOM   3640  CE2 PHE B  70      22.060  19.774 -13.716  1.00 90.95           C
ATOM   3641  CZ  PHE B  70      22.482  21.032 -14.164  1.00 93.03           C
ATOM   3642  N   THR B  71      28.027  18.696 -10.083  1.00 93.39           N
ATOM   3643  CA  THR B  71      28.787  18.302  -8.897  1.00 93.04           C
ATOM   3644  C   THR B  71      28.238  19.078  -7.711  1.00 93.11           C
ATOM   3645  O   THR B  71      28.317  20.303  -7.688  1.00 91.08           O
ATOM   3646  CB  THR B  71      30.285  18.546  -9.095  1.00 91.75           C
ATOM   3647  OG1 THR B  71      30.720  17.878 -10.268  1.00 81.75           O
ATOM   3648  CG2 THR B  71      31.111  17.980  -7.944  1.00 79.32           C
ATOM   3649  N   ILE B  72      27.647  18.369  -6.755  1.00 92.61           N
ATOM   3650  CA  ILE B  72      26.954  18.968  -5.615  1.00 92.69           C
ATOM   3651  C   ILE B  72      27.488  18.329  -4.333  1.00 92.40           C
ATOM   3652  O   ILE B  72      27.679  17.110  -4.279  1.00 90.32           O
ATOM   3653  CB  ILE B  72      25.421  18.789  -5.732  1.00 91.56           C
ATOM   3654  CG1 ILE B  72      24.892  19.320  -7.090  1.00 86.15           C
ATOM   3655  CG2 ILE B  72      24.695  19.489  -4.570  1.00 83.74           C
ATOM   3656  CD1 ILE B  72      23.410  19.058  -7.331  1.00 79.34           C
ATOM   3657  N   ASP B  73      27.678  19.139  -3.302  1.00 92.18           N
ATOM   3658  CA  ASP B  73      28.102  18.656  -1.997  1.00 91.97           C
ATOM   3659  C   ASP B  73      27.095  17.645  -1.430  1.00 92.02           C
ATOM   3660  O   ASP B  73      25.876  17.823  -1.511  1.00 89.17           O
ATOM   3661  CB  ASP B  73      28.290  19.835  -1.038  1.00 90.41           C
ATOM   3662  CG  ASP B  73      29.388  20.802  -1.479  1.00 87.78           C
ATOM   3663  OD1 ASP B  73      30.336  20.358  -2.158  1.00 79.52           O
ATOM   3664  OD2 ASP B  73      29.280  21.999  -1.134  1.00 81.09           O
ATOM   3665  N   ASN B  74      27.611  16.567  -0.842  1.00 89.06           N
ATOM   3666  CA  ASN B  74      26.748  15.530  -0.311  1.00 88.43           C
ATOM   3667  C   ASN B  74      26.153  15.933   1.046  1.00 88.51           C
ATOM   3668  O   ASN B  74      26.722  15.684   2.104  1.00 85.77           O
ATOM   3669  CB  ASN B  74      27.487  14.188  -0.269  1.00 85.90           C
ATOM   3670  CG  ASN B  74      26.561  13.053   0.124  1.00 81.11           C
ATOM   3671  OD1 ASN B  74      25.356  13.209   0.273  1.00 71.36           O
ATOM   3672  ND2 ASN B  74      27.100  11.864   0.281  1.00 73.08           N
ATOM   3673  N   ARG B  75      24.946  16.472   1.002  1.00 87.09           N
ATOM   3674  CA  ARG B  75      24.177  16.892   2.189  1.00 86.22           C
ATOM   3675  C   ARG B  75      23.617  15.740   3.027  1.00 85.57           C
ATOM   3676  O   ARG B  75      22.978  15.997   4.044  1.00 81.18           O
ATOM   3677  CB  ARG B  75      23.034  17.808   1.736  1.00 85.40           C
ATOM   3678  CG  ARG B  75      23.548  19.082   1.053  1.00 83.17           C
ATOM   3679  CD  ARG B  75      22.384  19.959   0.604  1.00 81.39           C
ATOM   3680  NE  ARG B  75      21.684  19.393  -0.563  1.00 80.14           N
ATOM   3681  CZ  ARG B  75      20.373  19.309  -0.744  1.00 79.65           C
ATOM   3682  NH1 ARG B  75      19.509  19.754   0.126  1.00 70.68           N
ATOM   3683  NH2 ARG B  75      19.900  18.790  -1.825  1.00 74.70           N
ATOM   3684  N   SER B  76      23.789  14.509   2.597  1.00 84.39           N
ATOM   3685  CA  SER B  76      23.151  13.338   3.212  1.00 82.78           C
ATOM   3686  C   SER B  76      24.116  12.434   3.988  1.00 82.62           C
ATOM   3687  O   SER B  76      23.709  11.373   4.442  1.00 77.55           O
ATOM   3688  CB  SER B  76      22.370  12.485   2.193  1.00 78.93           C
ATOM   3689  OG  SER B  76      22.080  13.125   0.978  1.00 71.23           O
ATOM   3690  N   SER B  77      25.378  12.844   4.137  1.00 81.88           N
ATOM   3691  CA  SER B  77      26.375  12.107   4.913  1.00 83.30           C
ATOM   3692  C   SER B  77      26.793  12.889   6.151  1.00 85.46           C
ATOM   3693  O   SER B  77      27.131  14.061   6.060  1.00 83.63           O
ATOM   3694  CB  SER B  77      27.606  11.774   4.060  1.00 79.80           C
ATOM   3695  OG  SER B  77      28.452  10.947   4.831  1.00 71.97           O
ATOM   3696  N   TRP B  78      26.801  12.213   7.303  1.00 87.11           N
ATOM   3697  CA  TRP B  78      27.339  12.781   8.538  1.00 87.20           C
ATOM   3698  C   TRP B  78      28.846  13.058   8.459  1.00 87.75           C
ATOM   3699  O   TRP B  78      29.338  13.936   9.160  1.00 85.08           O
ATOM   3700  CB  TRP B  78      27.036  11.847   9.712  1.00 86.60           C
ATOM   3701  CG  TRP B  78      25.606  11.883  10.175  1.00 86.34           C
ATOM   3702  CD1 TRP B  78      24.678  10.925   9.974  1.00 82.28           C
ATOM   3703  CD2 TRP B  78      24.947  12.955  10.916  1.00 85.42           C
ATOM   3704  NE1 TRP B  78      23.479  11.323  10.542  1.00 81.64           N
ATOM   3705  CE2 TRP B  78      23.600  12.565  11.120  1.00 83.85           C
ATOM   3706  CE3 TRP B  78      25.360  14.201  11.424  1.00 81.80           C
ATOM   3707  CZ2 TRP B  78      22.672  13.395  11.794  1.00 81.42           C
ATOM   3708  CZ3 TRP B  78      24.443  15.029  12.091  1.00 80.05           C
ATOM   3709  CH2 TRP B  78      23.115  14.633  12.269  1.00 80.49           C
ATOM   3710  N   GLU B  79      29.562  12.383   7.577  1.00 88.56           N
ATOM   3711  CA  GLU B  79      30.990  12.611   7.321  1.00 87.86           C
ATOM   3712  C   GLU B  79      31.293  14.032   6.826  1.00 88.69           C
ATOM   3713  O   GLU B  79      32.373  14.551   7.062  1.00 85.11           O
ATOM   3714  CB  GLU B  79      31.471  11.626   6.249  1.00 85.62           C
ATOM   3715  CG  GLU B  79      31.318  10.158   6.652  1.00 76.81           C
ATOM   3716  CD  GLU B  79      31.533   9.197   5.480  1.00 68.25           C
ATOM   3717  OE1 GLU B  79      31.592   7.980   5.747  1.00 61.75           O
ATOM   3718  OE2 GLU B  79      31.566   9.679   4.326  1.00 61.59           O
ATOM   3719  N   ASN B  80      30.327  14.661   6.169  1.00 88.76           N
ATOM   3720  CA  ASN B  80      30.449  16.026   5.671  1.00 88.95           C
ATOM   3721  C   ASN B  80      30.004  17.092   6.686  1.00 89.88           C
ATOM   3722  O   ASN B  80      29.957  18.280   6.347  1.00 86.71           O
ATOM   3723  CB  ASN B  80      29.652  16.154   4.371  1.00 87.32           C
ATOM   3724  CG  ASN B  80      30.279  15.410   3.203  1.00 86.40           C
ATOM   3725  OD1 ASN B  80      31.430  15.026   3.195  1.00 78.09           O
ATOM   3726  ND2 ASN B  80      29.520  15.258   2.139  1.00 78.84           N
ATOM   3727  N   ILE B  81      29.636  16.671   7.876  1.00 90.91           N
ATOM   3728  CA  ILE B  81      29.103  17.557   8.903  1.00 91.24           C
ATOM   3729  C   ILE B  81      30.101  17.683  10.040  1.00 91.45           C
ATOM   3730  O   ILE B  81      30.521  16.694  10.639  1.00 89.48           O
ATOM   3731  CB  ILE B  81      27.724  17.060   9.397  1.00 90.15           C
ATOM   3732  CG1 ILE B  81      26.695  16.917   8.256  1.00 85.01           C
ATOM   3733  CG2 ILE B  81      27.170  17.979  10.486  1.00 84.15           C
ATOM   3734  CD1 ILE B  81      26.382  18.206   7.480  1.00 78.59           C
ATOM   3735  N   MET B  82      30.434  18.926  10.365  1.00 91.51           N
ATOM   3736  CA  MET B  82      31.203  19.261  11.543  1.00 90.30           C
ATOM   3737  C   MET B  82      30.292  19.944  12.552  1.00 90.34           C
ATOM   3738  O   MET B  82      29.469  20.787  12.195  1.00 88.48           O
ATOM   3739  CB  MET B  82      32.393  20.134  11.129  1.00 88.25           C
ATOM   3740  CG  MET B  82      33.335  20.424  12.288  1.00 80.46           C
ATOM   3741  SD  MET B  82      34.897  21.211  11.785  1.00 75.60           S
ATOM   3742  CE  MET B  82      34.293  22.685  10.976  1.00 67.02           C
ATOM   3743  N   PHE B  83      30.435  19.568  13.810  1.00 91.20           N
ATOM   3744  CA  PHE B  83      29.788  20.267  14.907  1.00 90.65           C
ATOM   3745  C   PHE B  83      30.656  21.424  15.384  1.00 90.35           C
ATOM   3746  O   PHE B  83      31.862  21.274  15.561  1.00 86.27           O
ATOM   3747  CB  PHE B  83      29.467  19.280  16.034  1.00 88.65           C
ATOM   3748  CG  PHE B  83      28.841  19.949  17.229  1.00 89.56           C
ATOM   3749  CD1 PHE B  83      29.565  20.097  18.420  1.00 85.00           C
ATOM   3750  CD2 PHE B  83      27.548  20.488  17.136  1.00 85.63           C
ATOM   3751  CE1 PHE B  83      29.002  20.772  19.514  1.00 82.28           C
ATOM   3752  CE2 PHE B  83      26.983  21.172  18.228  1.00 82.65           C
ATOM   3753  CZ  PHE B  83      27.710  21.319  19.408  1.00 84.40           C
ATOM   3754  N   ASP B  84      30.028  22.565  15.572  1.00 89.19           N
ATOM   3755  CA  ASP B  84      30.653  23.760  16.115  1.00 87.33           C
ATOM   3756  C   ASP B  84      29.708  24.354  17.168  1.00 87.51           C
ATOM   3757  O   ASP B  84      28.535  24.586  16.881  1.00 82.01           O
ATOM   3758  CB  ASP B  84      30.917  24.737  14.963  1.00 83.50           C
ATOM   3759  CG  ASP B  84      31.678  26.002  15.344  1.00 77.98           C
ATOM   3760  OD1 ASP B  84      31.448  26.545  16.443  1.00 69.71           O
ATOM   3761  OD2 ASP B  84      32.458  26.466  14.488  1.00 71.53           O
ATOM   3762  N   ASP B  85      30.215  24.596  18.369  1.00 86.95           N
ATOM   3763  CA  ASP B  85      29.394  25.098  19.480  1.00 84.95           C
ATOM   3764  C   ASP B  85      28.732  26.451  19.183  1.00 85.70           C
ATOM   3765  O   ASP B  85      27.668  26.758  19.716  1.00 79.47           O
ATOM   3766  CB  ASP B  85      30.257  25.230  20.742  1.00 80.87           C
ATOM   3767  CG  ASP B  85      30.565  23.889  21.405  1.00 72.76           C
ATOM   3768  OD1 ASP B  85      29.689  23.001  21.369  1.00 64.00           O
ATOM   3769  OD2 ASP B  85      31.668  23.774  21.982  1.00 66.78           O
ATOM   3770  N   SER B  86      29.353  27.252  18.307  1.00 85.04           N
ATOM   3771  CA  SER B  86      28.862  28.590  17.957  1.00 84.23           C
ATOM   3772  C   SER B  86      27.807  28.594  16.842  1.00 85.20           C
ATOM   3773  O   SER B  86      26.976  29.506  16.781  1.00 81.16           O
ATOM   3774  CB  SER B  86      30.043  29.489  17.582  1.00 81.34           C
ATOM   3775  OG  SER B  86      30.613  29.108  16.349  1.00 72.68           O
ATOM   3776  N   VAL B  87      27.824  27.588  15.969  1.00 86.43           N
ATOM   3777  CA  VAL B  87      26.981  27.524  14.762  1.00 86.07           C
ATOM   3778  C   VAL B  87      26.097  26.268  14.727  1.00 86.89           C
ATOM   3779  O   VAL B  87      25.071  26.249  14.052  1.00 80.85           O
ATOM   3780  CB  VAL B  87      27.839  27.626  13.484  1.00 82.96           C
ATOM   3781  CG1 VAL B  87      26.989  27.859  12.239  1.00 74.76           C
ATOM   3782  CG2 VAL B  87      28.845  28.784  13.543  1.00 76.60           C
ATOM   3783  N   GLY B  88      26.470  25.211  15.436  1.00 87.91           N
ATOM   3784  CA  GLY B  88      25.790  23.924  15.396  1.00 88.18           C
ATOM   3785  C   GLY B  88      26.326  23.010  14.289  1.00 90.17           C
ATOM   3786  O   GLY B  88      27.535  22.858  14.124  1.00 86.65           O
ATOM   3787  N   LEU B  89      25.445  22.406  13.529  1.00 90.80           N
ATOM   3788  CA  LEU B  89      25.813  21.534  12.417  1.00 91.16           C
ATOM   3789  C   LEU B  89      26.143  22.367  11.181  1.00 91.77           C
ATOM   3790  O   LEU B  89      25.231  22.875  10.514  1.00 90.02           O
ATOM   3791  CB  LEU B  89      24.675  20.549  12.106  1.00 89.99           C
ATOM   3792  CG  LEU B  89      24.344  19.555  13.224  1.00 88.02           C
ATOM   3793  CD1 LEU B  89      23.150  18.701  12.789  1.00 83.78           C
ATOM   3794  CD2 LEU B  89      25.515  18.617  13.530  1.00 83.98           C
ATOM   3795  N   ARG B  90      27.422  22.462  10.819  1.00 91.50           N
ATOM   3796  CA  ARG B  90      27.879  23.106   9.583  1.00 90.98           C
ATOM   3797  C   ARG B  90      28.489  22.094   8.630  1.00 91.51           C
ATOM   3798  O   ARG B  90      28.951  21.027   9.036  1.00 89.44           O
ATOM   3799  CB  ARG B  90      28.803  24.294   9.908  1.00 88.17           C
ATOM   3800  CG  ARG B  90      30.190  23.876  10.423  1.00 80.54           C
ATOM   3801  CD  ARG B  90      30.998  25.132  10.739  1.00 79.74           C
ATOM   3802  NE  ARG B  90      32.403  24.820  11.025  1.00 73.95           N
ATOM   3803  CZ  ARG B  90      33.301  25.674  11.478  1.00 69.54           C
ATOM   3804  NH1 ARG B  90      33.014  26.917  11.728  1.00 64.35           N
ATOM   3805  NH2 ARG B  90      34.514  25.299  11.694  1.00 61.82           N
ATOM   3806  N   MET B  91      28.492  22.416   7.348  1.00 90.77           N
ATOM   3807  CA  MET B  91      29.146  21.604   6.328  1.00 90.35           C
ATOM   3808  C   MET B  91      30.655  21.860   6.348  1.00 90.22           C
ATOM   3809  O   MET B  91      31.093  23.006   6.454  1.00 88.53           O
ATOM   3810  CB  MET B  91      28.514  21.915   4.968  1.00 88.84           C
ATOM   3811  CG  MET B  91      28.886  20.868   3.914  1.00 83.06           C
ATOM   3812  SD  MET B  91      27.996  21.075   2.344  1.00 77.43           S
ATOM   3813  CE  MET B  91      26.359  20.493   2.796  1.00 69.63           C
ATOM   3814  N   ILE B  92      31.455  20.798   6.251  1.00 91.09           N
ATOM   3815  CA  ILE B  92      32.909  20.931   6.162  1.00 89.74           C
ATOM   3816  C   ILE B  92      33.319  21.550   4.816  1.00 90.37           C
ATOM   3817  O   ILE B  92      32.693  21.271   3.799  1.00 87.56           O
ATOM   3818  CB  ILE B  92      33.664  19.599   6.422  1.00 86.97           C
ATOM   3819  CG1 ILE B  92      32.968  18.365   5.844  1.00 77.29           C
ATOM   3820  CG2 ILE B  92      33.938  19.452   7.910  1.00 74.76           C
ATOM   3821  CD1 ILE B  92      33.786  17.071   5.994  1.00 72.08           C
ATOM   3822  N   PRO B  93      34.411  22.361   4.770  1.00 87.88           N
ATOM   3823  CA  PRO B  93      34.836  23.024   3.531  1.00 85.57           C
ATOM   3824  C   PRO B  93      35.194  22.052   2.397  1.00 85.22           C
ATOM   3825  O   PRO B  93      34.852  22.284   1.249  1.00 80.73           O
ATOM   3826  CB  PRO B  93      36.046  23.884   3.928  1.00 83.28           C
ATOM   3827  CG  PRO B  93      35.852  24.123   5.418  1.00 80.73           C
ATOM   3828  CD  PRO B  93      35.187  22.841   5.895  1.00 83.65           C
ATOM   3829  N   GLN B  94      35.870  20.954   2.724  1.00 86.71           N
ATOM   3830  CA  GLN B  94      36.258  19.903   1.784  1.00 86.11           C
ATOM   3831  C   GLN B  94      35.376  18.668   1.962  1.00 87.28           C
ATOM   3832  O   GLN B  94      35.833  17.594   2.346  1.00 81.56           O
ATOM   3833  CB  GLN B  94      37.751  19.571   1.924  1.00 82.57           C
ATOM   3834  CG  GLN B  94      38.661  20.722   1.481  1.00 73.57           C
ATOM   3835  CD  GLN B  94      40.144  20.335   1.531  1.00 65.60           C
ATOM   3836  OE1 GLN B  94      40.522  19.264   1.976  1.00 60.10           O
ATOM   3837  NE2 GLN B  94      41.022  21.190   1.096  1.00 55.43           N
ATOM   3838  N   CYS B  95      34.087  18.835   1.711  1.00 86.91           N
ATOM   3839  CA  CYS B  95      33.138  17.738   1.808  1.00 86.60           C
ATOM   3840  C   CYS B  95      33.177  16.815   0.582  1.00 88.28           C
ATOM   3841  O   CYS B  95      33.589  17.207  -0.519  1.00 84.80           O
ATOM   3842  CB  CYS B  95      31.741  18.296   2.085  1.00 81.92           C
ATOM   3843  SG  CYS B  95      31.175  19.369   0.756  1.00 76.00           S
ATOM   3844  N   THR B  96      32.713  15.589   0.746  1.00 88.21           N
ATOM   3845  CA  THR B  96      32.507  14.681  -0.376  1.00 87.87           C
ATOM   3846  C   THR B  96      31.380  15.200  -1.266  1.00 89.20           C
ATOM   3847  O   THR B  96      30.342  15.678  -0.794  1.00 87.08           O
ATOM   3848  CB  THR B  96      32.223  13.237   0.058  1.00 85.42           C
ATOM   3849  OG1 THR B  96      31.055  13.137   0.821  1.00 76.02           O
ATOM   3850  CG2 THR B  96      33.370  12.655   0.880  1.00 74.18           C
ATOM   3851  N   THR B  97      31.575  15.094  -2.572  1.00 89.83           N
ATOM   3852  CA  THR B  97      30.593  15.530  -3.558  1.00 89.87           C
ATOM   3853  C   THR B  97      29.883  14.343  -4.201  1.00 89.95           C
ATOM   3854  O   THR B  97      30.410  13.229  -4.274  1.00 87.18           O
ATOM   3855  CB  THR B  97      31.221  16.438  -4.629  1.00 88.31           C
ATOM   3856  OG1 THR B  97      32.234  15.752  -5.331  1.00 78.29           O
ATOM   3857  CG2 THR B  97      31.838  17.699  -4.026  1.00 78.84           C
ATOM   3858  N   ARG B  98      28.692  14.584  -4.699  1.00 89.46           N
ATOM   3859  CA  ARG B  98      27.982  13.647  -5.556  1.00 88.49           C
ATOM   3860  C   ARG B  98      27.855  14.233  -6.959  1.00 88.93           C
ATOM   3861  O   ARG B  98      27.614  15.428  -7.114  1.00 86.70           O
ATOM   3862  CB  ARG B  98      26.631  13.243  -4.948  1.00 86.11           C
ATOM   3863  CG  ARG B  98      25.650  14.425  -4.821  1.00 78.42           C
ATOM   3864  CD  ARG B  98      24.344  13.967  -4.183  1.00 76.29           C
ATOM   3865  NE  ARG B  98      23.437  15.102  -4.049  1.00 72.19           N
ATOM   3866  CZ  ARG B  98      22.272  15.314  -4.645  1.00 68.64           C
ATOM   3867  NH1 ARG B  98      21.708  14.449  -5.452  1.00 61.77           N
ATOM   3868  NH2 ARG B  98      21.658  16.409  -4.444  1.00 62.26           N
ATOM   3869  N   LYS B  99      27.981  13.382  -7.974  1.00 90.09           N
ATOM   3870  CA  LYS B  99      27.761  13.772  -9.364  1.00 89.87           C
ATOM   3871  C   LYS B  99      26.375  13.328  -9.823  1.00 90.30           C
ATOM   3872  O   LYS B  99      25.996  12.182  -9.624  1.00 88.03           O
ATOM   3873  CB  LYS B  99      28.878  13.233 -10.269  1.00 88.10           C
ATOM   3874  CG  LYS B  99      30.191  14.007 -10.072  1.00 80.84           C
ATOM   3875  CD  LYS B  99      31.256  13.582 -11.096  1.00 76.48           C
ATOM   3876  CE  LYS B  99      32.508  14.447 -10.937  1.00 69.11           C
ATOM   3877  NZ  LYS B  99      33.536  14.171 -11.980  1.00 60.51           N
ATOM   3878  N   ILE B 100      25.658  14.238 -10.450  1.00 90.18           N
ATOM   3879  CA  ILE B 100      24.400  13.956 -11.147  1.00 90.46           C
ATOM   3880  C   ILE B 100      24.717  14.001 -12.639  1.00 90.47           C
ATOM   3881  O   ILE B 100      24.750  15.066 -13.237  1.00 88.53           O
ATOM   3882  CB  ILE B 100      23.282  14.930 -10.728  1.00 90.51           C
ATOM   3883  CG1 ILE B 100      23.078  14.909  -9.191  1.00 88.04           C
ATOM   3884  CG2 ILE B 100      21.977  14.560 -11.454  1.00 86.68           C
ATOM   3885  CD1 ILE B 100      22.032  15.908  -8.691  1.00 80.23           C
ATOM   3886  N   ARG B 101      24.999  12.835 -13.220  1.00 90.18           N
ATOM   3887  CA  ARG B 101      25.381  12.680 -14.628  1.00 89.28           C
ATOM   3888  C   ARG B 101      24.152  12.709 -15.532  1.00 89.66           C
ATOM   3889  O   ARG B 101      23.109  12.173 -15.162  1.00 87.54           O
ATOM   3890  CB  ARG B 101      26.166  11.379 -14.826  1.00 87.02           C
ATOM   3891  CG  ARG B 101      27.503  11.361 -14.068  1.00 80.84           C
ATOM   3892  CD  ARG B 101      28.211  10.011 -14.205  1.00 77.88           C
ATOM   3893  NE  ARG B 101      28.574   9.723 -15.614  1.00 71.47           N
ATOM   3894  CZ  ARG B 101      29.410   8.783 -16.036  1.00 65.99           C
ATOM   3895  NH1 ARG B 101      30.013   7.975 -15.212  1.00 60.49           N
ATOM   3896  NH2 ARG B 101      29.660   8.628 -17.295  1.00 59.01           N
ATOM   3897  N   SER B 102      24.311  13.265 -16.728  1.00 88.16           N
ATOM   3898  CA  SER B 102      23.249  13.293 -17.734  1.00 87.00           C
ATOM   3899  C   SER B 102      23.101  11.988 -18.521  1.00 86.43           C
ATOM   3900  O   SER B 102      22.056  11.750 -19.107  1.00 82.57           O
ATOM   3901  CB  SER B 102      23.503  14.443 -18.710  1.00 86.36           C
ATOM   3902  OG  SER B 102      24.780  14.315 -19.292  1.00 82.09           O
ATOM   3903  N   ASP B 103      24.127  11.147 -18.531  1.00 85.83           N
ATOM   3904  CA  ASP B 103      24.190   9.901 -19.304  1.00 84.08           C
ATOM   3905  C   ASP B 103      23.699   8.670 -18.540  1.00 83.68           C
ATOM   3906  O   ASP B 103      23.402   7.638 -19.143  1.00 78.69           O
ATOM   3907  CB  ASP B 103      25.637   9.693 -19.767  1.00 80.77           C
ATOM   3908  CG  ASP B 103      26.614   9.407 -18.616  1.00 77.52           C
ATOM   3909  OD1 ASP B 103      26.411   9.874 -17.476  1.00 70.69           O
ATOM   3910  OD2 ASP B 103      27.613   8.704 -18.856  1.00 74.73           O
ATOM   3911  N   SER B 104      23.607   8.740 -17.229  1.00 82.82           N
ATOM   3912  CA  SER B 104      23.158   7.609 -16.422  1.00 82.50           C
ATOM   3913  C   SER B 104      21.629   7.530 -16.377  1.00 83.48           C
ATOM   3914  O   SER B 104      20.987   8.487 -15.929  1.00 81.41           O
ATOM   3915  CB  SER B 104      23.739   7.710 -15.013  1.00 79.62           C
ATOM   3916  OG  SER B 104      23.294   6.623 -14.211  1.00 72.33           O
ATOM   3917  N   PRO B 105      21.031   6.383 -16.701  1.00 80.74           N
ATOM   3918  CA  PRO B 105      19.569   6.229 -16.694  1.00 79.77           C
ATOM   3919  C   PRO B 105      18.895   6.601 -15.371  1.00 80.31           C
ATOM   3920  O   PRO B 105      17.773   7.107 -15.347  1.00 78.07           O
ATOM   3921  CB  PRO B 105      19.328   4.750 -17.020  1.00 77.67           C
ATOM   3922  CG  PRO B 105      20.554   4.347 -17.814  1.00 74.68           C
ATOM   3923  CD  PRO B 105      21.679   5.194 -17.227  1.00 76.66           C
ATOM   3924  N   LYS B 106      19.586   6.375 -14.264  1.00 81.01           N
ATOM   3925  CA  LYS B 106      19.070   6.708 -12.922  1.00 80.30           C
ATOM   3926  C   LYS B 106      19.195   8.192 -12.575  1.00 82.17           C
ATOM   3927  O   LYS B 106      18.440   8.683 -11.735  1.00 79.19           O
ATOM   3928  CB  LYS B 106      19.777   5.861 -11.848  1.00 76.14           C
ATOM   3929  CG  LYS B 106      19.331   4.397 -11.880  1.00 69.59           C
ATOM   3930  CD  LYS B 106      19.942   3.641 -10.697  1.00 63.62           C
ATOM   3931  CE  LYS B 106      19.420   2.202 -10.642  1.00 56.85           C
ATOM   3932  NZ  LYS B 106      19.990   1.442  -9.502  1.00 49.40           N
ATOM   3933  N   SER B 107      20.156   8.882 -13.152  1.00 83.92           N
ATOM   3934  CA  SER B 107      20.439  10.280 -12.824  1.00 85.77           C
ATOM   3935  C   SER B 107      19.946  11.275 -13.865  1.00 87.87           C
ATOM   3936  O   SER B 107      19.644  12.407 -13.488  1.00 87.22           O
ATOM   3937  CB  SER B 107      21.931  10.484 -12.542  1.00 84.06           C
ATOM   3938  OG  SER B 107      22.715  10.165 -13.663  1.00 78.46           O
ATOM   3939  N   VAL B 108      19.792  10.869 -15.117  1.00 88.71           N
ATOM   3940  CA  VAL B 108      19.376  11.760 -16.205  1.00 89.63           C
ATOM   3941  C   VAL B 108      18.055  12.473 -15.912  1.00 90.59           C
ATOM   3942  O   VAL B 108      17.939  13.673 -16.135  1.00 90.30           O
ATOM   3943  CB  VAL B 108      19.324  11.009 -17.549  1.00 88.67           C
ATOM   3944  CG1 VAL B 108      18.205   9.963 -17.626  1.00 82.73           C
ATOM   3945  CG2 VAL B 108      19.171  11.996 -18.713  1.00 82.64           C
ATOM   3946  N   LYS B 109      17.083  11.773 -15.335  1.00 89.70           N
ATOM   3947  CA  LYS B 109      15.823  12.407 -14.935  1.00 90.25           C
ATOM   3948  C   LYS B 109      16.058  13.507 -13.899  1.00 91.67           C
ATOM   3949  O   LYS B 109      15.488  14.579 -14.018  1.00 91.03           O
ATOM   3950  CB  LYS B 109      14.793  11.364 -14.471  1.00 88.86           C
ATOM   3951  CG  LYS B 109      13.436  12.044 -14.201  1.00 83.62           C
ATOM   3952  CD  LYS B 109      12.285  11.100 -13.830  1.00 77.73           C
ATOM   3953  CE  LYS B 109      11.051  11.981 -13.584  1.00 71.56           C
ATOM   3954  NZ  LYS B 109       9.804  11.270 -13.247  1.00 63.15           N
ATOM   3955  N   LYS B 110      16.912  13.257 -12.899  1.00 91.20           N
ATOM   3956  CA  LYS B 110      17.250  14.280 -11.898  1.00 91.60           C
ATOM   3957  C   LYS B 110      17.984  15.457 -12.531  1.00 92.94           C
ATOM   3958  O   LYS B 110      17.671  16.594 -12.212  1.00 92.14           O
ATOM   3959  CB  LYS B 110      18.097  13.703 -10.762  1.00 90.38           C
ATOM   3960  CG  LYS B 110      17.300  12.790  -9.816  1.00 83.62           C
ATOM   3961  CD  LYS B 110      18.175  12.424  -8.618  1.00 78.93           C
ATOM   3962  CE  LYS B 110      17.392  11.620  -7.583  1.00 71.22           C
ATOM   3963  NZ  LYS B 110      18.181  11.413  -6.345  1.00 63.62           N
ATOM   3964  N   PHE B 111      18.921  15.173 -13.445  1.00 94.16           N
ATOM   3965  CA  PHE B 111      19.646  16.193 -14.199  1.00 94.72           C
ATOM   3966  C   PHE B 111      18.681  17.103 -14.980  1.00 95.22           C
ATOM   3967  O   PHE B 111      18.716  18.320 -14.820  1.00 94.73           O
ATOM   3968  CB  PHE B 111      20.639  15.483 -15.121  1.00 94.61           C
ATOM   3969  CG  PHE B 111      21.493  16.428 -15.932  1.00 94.54           C
ATOM   3970  CD1 PHE B 111      21.082  16.837 -17.207  1.00 92.16           C
ATOM   3971  CD2 PHE B 111      22.698  16.911 -15.399  1.00 92.14           C
ATOM   3972  CE1 PHE B 111      21.869  17.735 -17.943  1.00 91.53           C
ATOM   3973  CE2 PHE B 111      23.489  17.800 -16.130  1.00 91.35           C
ATOM   3974  CZ  PHE B 111      23.070  18.223 -17.400  1.00 92.54           C
ATOM   3975  N   ALA B 112      17.764  16.504 -15.735  1.00 95.19           N
ATOM   3976  CA  ALA B 112      16.757  17.242 -16.482  1.00 95.17           C
ATOM   3977  C   ALA B 112      15.807  18.044 -15.577  1.00 95.66           C
ATOM   3978  O   ALA B 112      15.489  19.188 -15.882  1.00 94.78           O
ATOM   3979  CB  ALA B 112      15.982  16.242 -17.344  1.00 94.21           C
ATOM   3980  N   LEU B 113      15.401  17.477 -14.442  1.00 95.72           N
ATOM   3981  CA  LEU B 113      14.555  18.187 -13.480  1.00 95.81           C
ATOM   3982  C   LEU B 113      15.279  19.391 -12.859  1.00 96.32           C
ATOM   3983  O   LEU B 113      14.657  20.432 -12.696  1.00 95.34           O
ATOM   3984  CB  LEU B 113      14.061  17.241 -12.381  1.00 94.93           C
ATOM   3985  CG  LEU B 113      12.999  16.204 -12.831  1.00 91.49           C
ATOM   3986  CD1 LEU B 113      12.624  15.322 -11.638  1.00 85.56           C
ATOM   3987  CD2 LEU B 113      11.740  16.844 -13.372  1.00 85.75           C
ATOM   3988  N   ILE B 114      16.569  19.266 -12.543  1.00 96.65           N
ATOM   3989  CA  ILE B 114      17.364  20.387 -12.043  1.00 96.65           C
ATOM   3990  C   ILE B 114      17.433  21.497 -13.096  1.00 96.86           C
ATOM   3991  O   ILE B 114      17.189  22.653 -12.763  1.00 96.05           O
ATOM   3992  CB  ILE B 114      18.770  19.922 -11.599  1.00 96.17           C
ATOM   3993  CG1 ILE B 114      18.647  19.122 -10.282  1.00 93.23           C
ATOM   3994  CG2 ILE B 114      19.731  21.114 -11.387  1.00 92.83           C
ATOM   3995  CD1 ILE B 114      19.913  18.352  -9.902  1.00 85.85           C
ATOM   3996  N   LEU B 115      17.683  21.159 -14.362  1.00 96.86           N
ATOM   3997  CA  LEU B 115      17.673  22.144 -15.449  1.00 96.62           C
ATOM   3998  C   LEU B 115      16.298  22.781 -15.647  1.00 96.79           C
ATOM   3999  O   LEU B 115      16.208  23.991 -15.813  1.00 95.67           O
ATOM   4000  CB  LEU B 115      18.148  21.490 -16.753  1.00 95.92           C
ATOM   4001  CG  LEU B 115      19.673  21.301 -16.844  1.00 93.02           C
ATOM   4002  CD1 LEU B 115      19.985  20.520 -18.117  1.00 88.43           C
ATOM   4003  CD2 LEU B 115      20.407  22.634 -16.920  1.00 87.70           C
ATOM   4004  N   LYS B 116      15.225  21.999 -15.596  1.00 96.70           N
ATOM   4005  CA  LYS B 116      13.861  22.522 -15.685  1.00 96.66           C
ATOM   4006  C   LYS B 116      13.585  23.522 -14.567  1.00 96.81           C
ATOM   4007  O   LYS B 116      13.156  24.636 -14.848  1.00 95.82           O
ATOM   4008  CB  LYS B 116      12.850  21.360 -15.681  1.00 96.09           C
ATOM   4009  CG  LYS B 116      11.375  21.804 -15.760  1.00 93.55           C
ATOM   4010  CD  LYS B 116      10.986  22.446 -17.106  1.00 89.45           C
ATOM   4011  CE  LYS B 116       9.477  22.726 -17.105  1.00 86.15           C
ATOM   4012  NZ  LYS B 116       8.943  23.078 -18.451  1.00 79.63           N
ATOM   4013  N   VAL B 117      13.902  23.165 -13.328  1.00 97.10           N
ATOM   4014  CA  VAL B 117      13.715  24.054 -12.177  1.00 97.15           C
ATOM   4015  C   VAL B 117      14.637  25.272 -12.260  1.00 97.20           C
ATOM   4016  O   VAL B 117      14.174  26.379 -12.001  1.00 96.24           O
ATOM   4017  CB  VAL B 117      13.872  23.292 -10.851  1.00 96.74           C
ATOM   4018  CG1 VAL B 117      13.760  24.220  -9.642  1.00 92.94           C
ATOM   4019  CG2 VAL B 117      12.763  22.242 -10.695  1.00 93.15           C
ATOM   4020  N   LEU B 118      15.888  25.122 -12.711  1.00 97.34           N
ATOM   4021  CA  LEU B 118      16.784  26.254 -12.992  1.00 97.04           C
ATOM   4022  C   LEU B 118      16.176  27.216 -14.009  1.00 97.06           C
ATOM   4023  O   LEU B 118      16.186  28.420 -13.780  1.00 95.99           O
ATOM   4024  CB  LEU B 118      18.140  25.749 -13.510  1.00 96.17           C
ATOM   4025  CG  LEU B 118      19.188  25.481 -12.404  1.00 91.24           C
ATOM   4026  CD1 LEU B 118      20.372  24.732 -12.998  1.00 86.40           C
ATOM   4027  CD2 LEU B 118      19.706  26.784 -11.807  1.00 86.07           C
ATOM   4028  N   SER B 119      15.604  26.701 -15.098  1.00 96.47           N
ATOM   4029  CA  SER B 119      14.957  27.544 -16.114  1.00 95.99           C
ATOM   4030  C   SER B 119      13.731  28.289 -15.577  1.00 95.80           C
ATOM   4031  O   SER B 119      13.488  29.431 -15.971  1.00 94.24           O
ATOM   4032  CB  SER B 119      14.584  26.712 -17.342  1.00 94.95           C
ATOM   4033  OG  SER B 119      13.403  25.959 -17.172  1.00 83.17           O
ATOM   4034  N   MET B 120      12.996  27.676 -14.659  1.00 96.11           N
ATOM   4035  CA  MET B 120      11.867  28.318 -13.992  1.00 95.78           C
ATOM   4036  C   MET B 120      12.343  29.407 -13.016  1.00 95.61           C
ATOM   4037  O   MET B 120      11.820  30.517 -13.048  1.00 94.17           O
ATOM   4038  CB  MET B 120      11.009  27.279 -13.265  1.00 95.20           C
ATOM   4039  CG  MET B 120      10.328  26.297 -14.228  1.00 92.06           C
ATOM   4040  SD  MET B 120       9.373  24.993 -13.409  1.00 88.61           S
ATOM   4041  CE  MET B 120       7.940  25.953 -12.872  1.00 77.78           C
ATOM   4042  N   ILE B 121      13.364  29.098 -12.215  1.00 96.78           N
ATOM   4043  CA  ILE B 121      14.001  30.062 -11.312  1.00 96.62           C
ATOM   4044  C   ILE B 121      14.558  31.247 -12.095  1.00 96.48           C
ATOM   4045  O   ILE B 121      14.332  32.391 -11.709  1.00 95.49           O
ATOM   4046  CB  ILE B 121      15.096  29.359 -10.474  1.00 96.27           C
ATOM   4047  CG1 ILE B 121      14.442  28.435  -9.423  1.00 93.59           C
ATOM   4048  CG2 ILE B 121      16.022  30.377  -9.783  1.00 93.45           C
ATOM   4049  CD1 ILE B 121      15.427  27.473  -8.756  1.00 88.97           C
ATOM   4050  N   TYR B 122      15.226  31.008 -13.214  1.00 96.30           N
ATOM   4051  CA  TYR B 122      15.775  32.057 -14.069  1.00 96.06           C
ATOM   4052  C   TYR B 122      14.691  33.043 -14.524  1.00 95.47           C
ATOM   4053  O   TYR B 122      14.861  34.253 -14.397  1.00 94.07           O
ATOM   4054  CB  TYR B 122      16.475  31.406 -15.263  1.00 95.76           C
ATOM   4055  CG  TYR B 122      17.289  32.378 -16.083  1.00 95.68           C
ATOM   4056  CD1 TYR B 122      16.760  32.995 -17.225  1.00 92.45           C
ATOM   4057  CD2 TYR B 122      18.607  32.686 -15.678  1.00 92.51           C
ATOM   4058  CE1 TYR B 122      17.518  33.920 -17.955  1.00 91.75           C
ATOM   4059  CE2 TYR B 122      19.376  33.611 -16.402  1.00 91.66           C
ATOM   4060  CZ  TYR B 122      18.824  34.223 -17.536  1.00 93.35           C
ATOM   4061  OH  TYR B 122      19.561  35.142 -18.226  1.00 91.86           O
ATOM   4062  N   LYS B 123      13.547  32.529 -14.973  1.00 94.90           N
ATOM   4063  CA  LYS B 123      12.390  33.360 -15.346  1.00 94.09           C
ATOM   4064  C   LYS B 123      11.810  34.120 -14.152  1.00 93.81           C
ATOM   4065  O   LYS B 123      11.490  35.291 -14.296  1.00 92.07           O
ATOM   4066  CB  LYS B 123      11.303  32.511 -16.003  1.00 92.75           C
ATOM   4067  CG  LYS B 123      11.694  32.074 -17.418  1.00 84.50           C
ATOM   4068  CD  LYS B 123      10.557  31.262 -18.039  1.00 76.13           C
ATOM   4069  CE  LYS B 123      10.928  30.886 -19.472  1.00 66.72           C
ATOM   4070  NZ  LYS B 123       9.846  30.139 -20.163  1.00 58.53           N
ATOM   4071  N   LEU B 124      11.698  33.480 -12.995  1.00 94.85           N
ATOM   4072  CA  LEU B 124      11.201  34.126 -11.781  1.00 94.44           C
ATOM   4073  C   LEU B 124      12.089  35.301 -11.371  1.00 94.39           C
ATOM   4074  O   LEU B 124      11.576  36.387 -11.099  1.00 93.14           O
ATOM   4075  CB  LEU B 124      11.102  33.108 -10.631  1.00 94.42           C
ATOM   4076  CG  LEU B 124       9.973  32.073 -10.770  1.00 93.73           C
ATOM   4077  CD1 LEU B 124      10.145  30.998  -9.693  1.00 90.95           C
ATOM   4078  CD2 LEU B 124       8.596  32.703 -10.608  1.00 90.29           C
ATOM   4079  N   ILE B 125      13.410  35.122 -11.388  1.00 94.93           N
ATOM   4080  CA  ILE B 125      14.361  36.188 -11.041  1.00 94.72           C
ATOM   4081  C   ILE B 125      14.318  37.317 -12.077  1.00 94.29           C
ATOM   4082  O   ILE B 125      14.309  38.478 -11.701  1.00 92.53           O
ATOM   4083  CB  ILE B 125      15.780  35.612 -10.872  1.00 94.71           C
ATOM   4084  CG1 ILE B 125      15.833  34.595  -9.707  1.00 92.67           C
ATOM   4085  CG2 ILE B 125      16.784  36.743 -10.593  1.00 92.60           C
ATOM   4086  CD1 ILE B 125      17.126  33.773  -9.667  1.00 88.73           C
ATOM   4087  N   GLN B 126      14.237  36.978 -13.368  1.00 93.48           N
ATOM   4088  CA  GLN B 126      14.143  38.002 -14.421  1.00 92.58           C
ATOM   4089  C   GLN B 126      12.854  38.822 -14.354  1.00 91.77           C
ATOM   4090  O   GLN B 126      12.877  40.004 -14.668  1.00 89.26           O
ATOM   4091  CB  GLN B 126      14.226  37.349 -15.804  1.00 91.63           C
ATOM   4092  CG  GLN B 126      15.665  37.012 -16.207  1.00 88.40           C
ATOM   4093  CD  GLN B 126      15.774  36.653 -17.686  1.00 88.56           C
ATOM   4094  OE1 GLN B 126      14.919  36.012 -18.282  1.00 80.68           O
ATOM   4095  NE2 GLN B 126      16.826  37.084 -18.350  1.00 78.85           N
ATOM   4096  N   SER B 127      11.748  38.191 -13.973  1.00 91.91           N
ATOM   4097  CA  SER B 127      10.455  38.877 -13.840  1.00 90.24           C
ATOM   4098  C   SER B 127      10.235  39.514 -12.470  1.00 89.74           C
ATOM   4099  O   SER B 127       9.186  40.116 -12.257  1.00 86.96           O
ATOM   4100  CB  SER B 127       9.313  37.923 -14.188  1.00 88.86           C
ATOM   4101  OG  SER B 127       9.279  36.797 -13.342  1.00 82.34           O
ATOM   4102  N   ASP B 128      11.196  39.372 -11.550  1.00 90.69           N
ATOM   4103  CA  ASP B 128      11.083  39.772 -10.143  1.00 90.13           C
ATOM   4104  C   ASP B 128       9.819  39.233  -9.460  1.00 90.19           C
ATOM   4105  O   ASP B 128       9.170  39.902  -8.655  1.00 87.54           O
ATOM   4106  CB  ASP B 128      11.305  41.287  -9.989  1.00 88.72           C
ATOM   4107  CG  ASP B 128      11.725  41.689  -8.566  1.00 85.86           C
ATOM   4108  OD1 ASP B 128      12.408  40.872  -7.905  1.00 79.41           O
ATOM   4109  OD2 ASP B 128      11.443  42.844  -8.180  1.00 78.76           O
ATOM   4110  N   THR B 129       9.454  38.018  -9.821  1.00 91.52           N
ATOM   4111  CA  THR B 129       8.293  37.321  -9.262  1.00 91.04           C
ATOM   4112  C   THR B 129       8.732  36.168  -8.379  1.00 92.01           C
ATOM   4113  O   THR B 129       9.808  35.592  -8.551  1.00 90.72           O
ATOM   4114  CB  THR B 129       7.316  36.828 -10.338  1.00 89.45           C
ATOM   4115  OG1 THR B 129       7.930  35.950 -11.249  1.00 81.00           O
ATOM   4116  CG2 THR B 129       6.692  37.968 -11.138  1.00 79.92           C
ATOM   4117  N   TYR B 130       7.877  35.789  -7.450  1.00 92.61           N
ATOM   4118  CA  TYR B 130       8.116  34.678  -6.537  1.00 92.70           C
ATOM   4119  C   TYR B 130       7.120  33.551  -6.778  1.00 93.13           C
ATOM   4120  O   TYR B 130       5.963  33.764  -7.138  1.00 91.71           O
ATOM   4121  CB  TYR B 130       8.084  35.179  -5.094  1.00 91.82           C
ATOM   4122  CG  TYR B 130       9.212  36.138  -4.747  1.00 92.05           C
ATOM   4123  CD1 TYR B 130      10.389  35.674  -4.130  1.00 88.22           C
ATOM   4124  CD2 TYR B 130       9.103  37.504  -5.070  1.00 87.63           C
ATOM   4125  CE1 TYR B 130      11.443  36.548  -3.843  1.00 86.72           C
ATOM   4126  CE2 TYR B 130      10.160  38.393  -4.793  1.00 86.32           C
ATOM   4127  CZ  TYR B 130      11.327  37.908  -4.182  1.00 88.48           C
ATOM   4128  OH  TYR B 130      12.367  38.767  -3.921  1.00 86.41           O
ATOM   4129  N   ALA B 131       7.559  32.327  -6.569  1.00 92.54           N
ATOM   4130  CA  ALA B 131       6.691  31.161  -6.621  1.00 92.64           C
ATOM   4131  C   ALA B 131       6.918  30.256  -5.406  1.00 93.16           C
ATOM   4132  O   ALA B 131       8.031  30.117  -4.897  1.00 92.15           O
ATOM   4133  CB  ALA B 131       6.911  30.412  -7.935  1.00 92.02           C
ATOM   4134  N   THR B 132       5.875  29.592  -4.955  1.00 91.23           N
ATOM   4135  CA  THR B 132       6.031  28.553  -3.932  1.00 91.18           C
ATOM   4136  C   THR B 132       6.550  27.255  -4.557  1.00 91.72           C
ATOM   4137  O   THR B 132       6.307  26.967  -5.728  1.00 91.27           O
ATOM   4138  CB  THR B 132       4.731  28.307  -3.152  1.00 90.27           C
ATOM   4139  OG1 THR B 132       3.733  27.749  -3.952  1.00 86.84           O
ATOM   4140  CG2 THR B 132       4.179  29.580  -2.512  1.00 86.11           C
ATOM   4141  N   LYS B 133       7.204  26.405  -3.756  1.00 89.00           N
ATOM   4142  CA  LYS B 133       7.608  25.058  -4.194  1.00 88.65           C
ATOM   4143  C   LYS B 133       6.439  24.280  -4.813  1.00 88.63           C
ATOM   4144  O   LYS B 133       6.617  23.534  -5.771  1.00 88.15           O
ATOM   4145  CB  LYS B 133       8.141  24.251  -2.998  1.00 88.24           C
ATOM   4146  CG  LYS B 133       9.523  24.702  -2.491  1.00 85.44           C
ATOM   4147  CD  LYS B 133      10.030  23.717  -1.446  1.00 83.38           C
ATOM   4148  CE  LYS B 133      11.479  24.005  -1.040  1.00 79.76           C
ATOM   4149  NZ  LYS B 133      12.111  22.846  -0.347  1.00 76.78           N
ATOM   4150  N   ARG B 134       5.246  24.471  -4.274  1.00 89.05           N
ATOM   4151  CA  ARG B 134       4.040  23.787  -4.732  1.00 88.16           C
ATOM   4152  C   ARG B 134       3.526  24.357  -6.047  1.00 88.75           C
ATOM   4153  O   ARG B 134       3.039  23.598  -6.878  1.00 87.84           O
ATOM   4154  CB  ARG B 134       2.988  23.856  -3.621  1.00 87.33           C
ATOM   4155  CG  ARG B 134       1.842  22.875  -3.903  1.00 81.68           C
ATOM   4156  CD  ARG B 134       1.007  22.690  -2.642  1.00 79.30           C
ATOM   4157  NE  ARG B 134      -0.054  21.696  -2.853  1.00 76.03           N
ATOM   4158  CZ  ARG B 134      -0.192  20.522  -2.249  1.00 74.91           C
ATOM   4159  NH1 ARG B 134       0.632  20.108  -1.328  1.00 66.75           N
ATOM   4160  NH2 ARG B 134      -1.168  19.735  -2.562  1.00 69.72           N
ATOM   4161  N   ASP B 135       3.675  25.643  -6.263  1.00 92.40           N
ATOM   4162  CA  ASP B 135       3.321  26.291  -7.522  1.00 92.17           C
ATOM   4163  C   ASP B 135       4.228  25.821  -8.670  1.00 92.71           C
ATOM   4164  O   ASP B 135       3.739  25.486  -9.755  1.00 91.67           O
ATOM   4165  CB  ASP B 135       3.402  27.808  -7.329  1.00 91.29           C
ATOM   4166  CG  ASP B 135       2.631  28.536  -8.417  1.00 88.72           C
ATOM   4167  OD1 ASP B 135       1.490  28.113  -8.695  1.00 82.57           O
ATOM   4168  OD2 ASP B 135       3.135  29.537  -8.964  1.00 82.32           O
ATOM   4169  N   ILE B 136       5.526  25.670  -8.400  1.00 93.97           N
ATOM   4170  CA  ILE B 136       6.476  25.062  -9.340  1.00 93.99           C
ATOM   4171  C   ILE B 136       6.061  23.624  -9.676  1.00 93.90           C
ATOM   4172  O   ILE B 136       6.042  23.251 -10.846  1.00 92.73           O
ATOM   4173  CB  ILE B 136       7.910  25.128  -8.764  1.00 93.86           C
ATOM   4174  CG1 ILE B 136       8.371  26.600  -8.686  1.00 91.49           C
ATOM   4175  CG2 ILE B 136       8.906  24.306  -9.611  1.00 91.31           C
ATOM   4176  CD1 ILE B 136       9.693  26.804  -7.947  1.00 85.12           C
ATOM   4177  N   TYR B 137       5.685  22.828  -8.675  1.00 92.04           N
ATOM   4178  CA  TYR B 137       5.218  21.459  -8.892  1.00 91.56           C
ATOM   4179  C   TYR B 137       3.983  21.411  -9.812  1.00 91.55           C
ATOM   4180  O   TYR B 137       3.954  20.632 -10.761  1.00 90.75           O
ATOM   4181  CB  TYR B 137       4.918  20.795  -7.551  1.00 90.75           C
ATOM   4182  CG  TYR B 137       4.150  19.488  -7.667  1.00 90.29           C
ATOM   4183  CD1 TYR B 137       2.778  19.437  -7.334  1.00 87.05           C
ATOM   4184  CD2 TYR B 137       4.778  18.340  -8.172  1.00 87.21           C
ATOM   4185  CE1 TYR B 137       2.053  18.252  -7.504  1.00 86.48           C
ATOM   4186  CE2 TYR B 137       4.058  17.146  -8.350  1.00 85.79           C
ATOM   4187  CZ  TYR B 137       2.690  17.103  -8.014  1.00 87.70           C
ATOM   4188  OH  TYR B 137       1.981  15.952  -8.203  1.00 86.16           O
ATOM   4189  N   TYR B 138       3.003  22.261  -9.556  1.00 91.19           N
ATOM   4190  CA  TYR B 138       1.770  22.276 -10.334  1.00 90.72           C
ATOM   4191  C   TYR B 138       1.931  22.828 -11.751  1.00 90.47           C
ATOM   4192  O   TYR B 138       1.108  22.538 -12.606  1.00 89.08           O
ATOM   4193  CB  TYR B 138       0.699  23.057  -9.576  1.00 89.98           C
ATOM   4194  CG  TYR B 138       0.080  22.312  -8.410  1.00 88.36           C
ATOM   4195  CD1 TYR B 138      -0.511  21.051  -8.619  1.00 84.35           C
ATOM   4196  CD2 TYR B 138       0.045  22.894  -7.132  1.00 83.81           C
ATOM   4197  CE1 TYR B 138      -1.126  20.370  -7.562  1.00 82.61           C
ATOM   4198  CE2 TYR B 138      -0.574  22.219  -6.065  1.00 81.62           C
ATOM   4199  CZ  TYR B 138      -1.164  20.956  -6.284  1.00 84.65           C
ATOM   4200  OH  TYR B 138      -1.764  20.292  -5.247  1.00 82.59           O
ATOM   4201  N   THR B 139       3.001  23.550 -12.016  1.00 92.39           N
ATOM   4202  CA  THR B 139       3.302  24.033 -13.376  1.00 91.09           C
ATOM   4203  C   THR B 139       3.552  22.879 -14.351  1.00 90.54           C
ATOM   4204  O   THR B 139       3.223  22.986 -15.526  1.00 88.19           O
ATOM   4205  CB  THR B 139       4.509  24.974 -13.364  1.00 90.29           C
ATOM   4206  OG1 THR B 139       4.311  26.026 -12.447  1.00 82.60           O
ATOM   4207  CG2 THR B 139       4.758  25.636 -14.719  1.00 81.45           C
ATOM   4208  N   ASP B 140       4.112  21.769 -13.865  1.00 91.31           N
ATOM   4209  CA  ASP B 140       4.334  20.563 -14.670  1.00 90.66           C
ATOM   4210  C   ASP B 140       4.254  19.291 -13.802  1.00 90.92           C
ATOM   4211  O   ASP B 140       5.218  18.547 -13.606  1.00 87.43           O
ATOM   4212  CB  ASP B 140       5.648  20.697 -15.452  1.00 88.62           C
ATOM   4213  CG  ASP B 140       5.730  19.754 -16.652  1.00 85.64           C
ATOM   4214  OD1 ASP B 140       4.970  18.759 -16.699  1.00 79.90           O
ATOM   4215  OD2 ASP B 140       6.582  20.030 -17.530  1.00 78.77           O
ATOM   4216  N   SER B 141       3.073  19.049 -13.275  1.00 90.06           N
ATOM   4217  CA  SER B 141       2.813  17.937 -12.347  1.00 88.70           C
ATOM   4218  C   SER B 141       3.175  16.567 -12.931  1.00 89.74           C
ATOM   4219  O   SER B 141       3.705  15.710 -12.211  1.00 87.47           O
ATOM   4220  CB  SER B 141       1.336  17.976 -11.940  1.00 86.94           C
ATOM   4221  OG  SER B 141       1.020  16.936 -11.046  1.00 78.69           O
ATOM   4222  N   GLN B 142       2.938  16.350 -14.217  1.00 90.89           N
ATOM   4223  CA  GLN B 142       3.254  15.082 -14.876  1.00 89.60           C
ATOM   4224  C   GLN B 142       4.770  14.850 -14.964  1.00 90.33           C
ATOM   4225  O   GLN B 142       5.244  13.740 -14.687  1.00 87.56           O
ATOM   4226  CB  GLN B 142       2.653  15.047 -16.288  1.00 88.11           C
ATOM   4227  CG  GLN B 142       1.133  14.841 -16.274  1.00 81.34           C
ATOM   4228  CD  GLN B 142       0.590  14.655 -17.693  1.00 77.17           C
ATOM   4229  OE1 GLN B 142       1.143  15.121 -18.665  1.00 68.93           O
ATOM   4230  NE2 GLN B 142      -0.495  13.945 -17.863  1.00 64.95           N
ATOM   4231  N   LEU B 143       5.534  15.879 -15.296  1.00 90.05           N
ATOM   4232  CA  LEU B 143       6.994  15.790 -15.397  1.00 90.66           C
ATOM   4233  C   LEU B 143       7.625  15.517 -14.025  1.00 91.36           C
ATOM   4234  O   LEU B 143       8.483  14.639 -13.889  1.00 89.49           O
ATOM   4235  CB  LEU B 143       7.521  17.095 -16.014  1.00 90.05           C
ATOM   4236  CG  LEU B 143       9.055  17.149 -16.108  1.00 88.69           C
ATOM   4237  CD1 LEU B 143       9.613  16.091 -17.056  1.00 83.20           C
ATOM   4238  CD2 LEU B 143       9.498  18.517 -16.592  1.00 83.42           C
ATOM   4239  N   PHE B 144       7.205  16.265 -13.005  1.00 92.43           N
ATOM   4240  CA  PHE B 144       7.748  16.130 -11.658  1.00 92.20           C
ATOM   4241  C   PHE B 144       7.272  14.859 -10.949  1.00 90.73           C
ATOM   4242  O   PHE B 144       8.014  14.262 -10.170  1.00 85.51           O
ATOM   4243  CB  PHE B 144       7.421  17.391 -10.856  1.00 92.47           C
ATOM   4244  CG  PHE B 144       8.076  18.656 -11.373  1.00 93.94           C
ATOM   4245  CD1 PHE B 144       9.473  18.726 -11.503  1.00 90.57           C
ATOM   4246  CD2 PHE B 144       7.300  19.765 -11.731  1.00 90.69           C
ATOM   4247  CE1 PHE B 144      10.087  19.895 -11.989  1.00 89.94           C
ATOM   4248  CE2 PHE B 144       7.907  20.934 -12.210  1.00 90.10           C
ATOM   4249  CZ  PHE B 144       9.300  21.001 -12.346  1.00 92.65           C
ATOM   4250  N   GLY B 145       6.065  14.416 -11.232  1.00 87.55           N
ATOM   4251  CA  GLY B 145       5.421  13.241 -10.641  1.00 85.11           C
ATOM   4252  C   GLY B 145       5.005  13.420  -9.183  1.00 85.26           C
ATOM   4253  O   GLY B 145       3.899  13.035  -8.808  1.00 81.01           O
ATOM   4254  N   ASN B 146       5.872  13.992  -8.358  1.00 83.86           N
ATOM   4255  CA  ASN B 146       5.561  14.297  -6.970  1.00 83.87           C
ATOM   4256  C   ASN B 146       6.350  15.517  -6.455  1.00 85.76           C
ATOM   4257  O   ASN B 146       7.410  15.854  -6.971  1.00 84.87           O
ATOM   4258  CB  ASN B 146       5.778  13.042  -6.101  1.00 80.08           C
ATOM   4259  CG  ASN B 146       7.220  12.573  -6.068  1.00 76.86           C
ATOM   4260  OD1 ASN B 146       8.134  13.281  -5.690  1.00 70.44           O
ATOM   4261  ND2 ASN B 146       7.479  11.345  -6.446  1.00 70.94           N
ATOM   4262  N   GLN B 147       5.838  16.111  -5.383  1.00 83.75           N
ATOM   4263  CA  GLN B 147       6.445  17.288  -4.756  1.00 84.33           C
ATOM   4264  C   GLN B 147       7.902  17.068  -4.334  1.00 85.49           C
ATOM   4265  O   GLN B 147       8.719  17.971  -4.444  1.00 85.13           O
ATOM   4266  CB  GLN B 147       5.600  17.654  -3.517  1.00 83.32           C
ATOM   4267  CG  GLN B 147       6.033  18.946  -2.823  1.00 79.79           C
ATOM   4268  CD  GLN B 147       5.576  20.194  -3.571  1.00 79.00           C
ATOM   4269  OE1 GLN B 147       4.413  20.335  -3.886  1.00 72.51           O
ATOM   4270  NE2 GLN B 147       6.462  21.119  -3.858  1.00 70.57           N
ATOM   4271  N   ALA B 148       8.243  15.856  -3.866  1.00 85.38           N
ATOM   4272  CA  ALA B 148       9.593  15.558  -3.364  1.00 84.35           C
ATOM   4273  C   ALA B 148      10.684  15.709  -4.438  1.00 86.21           C
ATOM   4274  O   ALA B 148      11.831  16.032  -4.108  1.00 85.28           O
ATOM   4275  CB  ALA B 148       9.591  14.143  -2.775  1.00 80.40           C
ATOM   4276  N   ALA B 149      10.357  15.499  -5.715  1.00 88.43           N
ATOM   4277  CA  ALA B 149      11.293  15.715  -6.815  1.00 88.73           C
ATOM   4278  C   ALA B 149      11.630  17.201  -6.983  1.00 90.17           C
ATOM   4279  O   ALA B 149      12.803  17.546  -7.142  1.00 89.51           O
ATOM   4280  CB  ALA B 149      10.711  15.104  -8.093  1.00 87.92           C
ATOM   4281  N   VAL B 150      10.628  18.081  -6.883  1.00 91.27           N
ATOM   4282  CA  VAL B 150      10.810  19.535  -6.919  1.00 91.95           C
ATOM   4283  C   VAL B 150      11.584  20.018  -5.698  1.00 92.19           C
ATOM   4284  O   VAL B 150      12.563  20.738  -5.845  1.00 91.85           O
ATOM   4285  CB  VAL B 150       9.452  20.266  -6.994  1.00 92.33           C
ATOM   4286  CG1 VAL B 150       9.620  21.788  -7.025  1.00 89.40           C
ATOM   4287  CG2 VAL B 150       8.681  19.847  -8.243  1.00 88.40           C
ATOM   4288  N   ASP B 151      11.200  19.555  -4.510  1.00 89.93           N
ATOM   4289  CA  ASP B 151      11.877  19.918  -3.266  1.00 88.82           C
ATOM   4290  C   ASP B 151      13.365  19.551  -3.307  1.00 89.29           C
ATOM   4291  O   ASP B 151      14.210  20.374  -2.969  1.00 88.74           O
ATOM   4292  CB  ASP B 151      11.201  19.231  -2.068  1.00 87.79           C
ATOM   4293  CG  ASP B 151       9.783  19.719  -1.774  1.00 85.22           C
ATOM   4294  OD1 ASP B 151       9.413  20.833  -2.204  1.00 80.85           O
ATOM   4295  OD2 ASP B 151       9.069  18.997  -1.038  1.00 79.32           O
ATOM   4296  N   SER B 152      13.681  18.345  -3.797  1.00 89.87           N
ATOM   4297  CA  SER B 152      15.066  17.895  -3.951  1.00 89.29           C
ATOM   4298  C   SER B 152      15.833  18.724  -4.984  1.00 90.36           C
ATOM   4299  O   SER B 152      17.007  19.007  -4.755  1.00 89.97           O
ATOM   4300  CB  SER B 152      15.109  16.420  -4.341  1.00 87.47           C
ATOM   4301  OG  SER B 152      16.444  15.937  -4.398  1.00 78.82           O
ATOM   4302  N   ALA B 153      15.211  19.090  -6.098  1.00 93.95           N
ATOM   4303  CA  ALA B 153      15.860  19.909  -7.121  1.00 94.77           C
ATOM   4304  C   ALA B 153      16.163  21.324  -6.605  1.00 95.22           C
ATOM   4305  O   ALA B 153      17.266  21.818  -6.789  1.00 94.43           O
ATOM   4306  CB  ALA B 153      14.986  19.936  -8.372  1.00 94.73           C
ATOM   4307  N   ILE B 154      15.228  21.950  -5.900  1.00 94.51           N
ATOM   4308  CA  ILE B 154      15.413  23.274  -5.295  1.00 94.58           C
ATOM   4309  C   ILE B 154      16.515  23.246  -4.238  1.00 94.44           C
ATOM   4310  O   ILE B 154      17.384  24.115  -4.234  1.00 93.92           O
ATOM   4311  CB  ILE B 154      14.079  23.783  -4.703  1.00 94.53           C
ATOM   4312  CG1 ILE B 154      13.076  24.080  -5.836  1.00 92.66           C
ATOM   4313  CG2 ILE B 154      14.303  25.053  -3.857  1.00 92.20           C
ATOM   4314  CD1 ILE B 154      11.639  24.209  -5.348  1.00 85.44           C
ATOM   4315  N   ASP B 155      16.517  22.229  -3.376  1.00 92.57           N
ATOM   4316  CA  ASP B 155      17.545  22.107  -2.342  1.00 91.62           C
ATOM   4317  C   ASP B 155      18.931  21.812  -2.954  1.00 91.83           C
ATOM   4318  O   ASP B 155      19.943  22.262  -2.423  1.00 91.14           O
ATOM   4319  CB  ASP B 155      17.140  21.032  -1.326  1.00 90.55           C
ATOM   4320  CG  ASP B 155      15.906  21.372  -0.467  1.00 88.25           C
ATOM   4321  OD1 ASP B 155      15.493  22.551  -0.379  1.00 82.80           O
ATOM   4322  OD2 ASP B 155      15.372  20.430   0.158  1.00 82.29           O
ATOM   4323  N   ASP B 156      18.979  21.080  -4.070  1.00 94.79           N
ATOM   4324  CA  ASP B 156      20.212  20.840  -4.815  1.00 94.66           C
ATOM   4325  C   ASP B 156      20.749  22.120  -5.461  1.00 95.13           C
ATOM   4326  O   ASP B 156      21.942  22.410  -5.342  1.00 94.08           O
ATOM   4327  CB  ASP B 156      19.997  19.727  -5.868  1.00 93.89           C
ATOM   4328  CG  ASP B 156      19.974  18.320  -5.272  1.00 91.85           C
ATOM   4329  OD1 ASP B 156      20.470  18.118  -4.148  1.00 86.92           O
ATOM   4330  OD2 ASP B 156      19.590  17.340  -5.951  1.00 86.83           O
ATOM   4331  N   ILE B 157      19.887  22.922  -6.074  1.00 95.83           N
ATOM   4332  CA  ILE B 157      20.248  24.212  -6.675  1.00 96.17           C
ATOM   4333  C   ILE B 157      20.715  25.200  -5.606  1.00 96.08           C
ATOM   4334  O   ILE B 157      21.763  25.822  -5.765  1.00 94.97           O
ATOM   4335  CB  ILE B 157      19.061  24.771  -7.485  1.00 96.16           C
ATOM   4336  CG1 ILE B 157      18.799  23.899  -8.733  1.00 94.02           C
ATOM   4337  CG2 ILE B 157      19.310  26.228  -7.918  1.00 94.00           C
ATOM   4338  CD1 ILE B 157      17.406  24.094  -9.325  1.00 89.72           C
ATOM   4339  N   SER B 158      19.992  25.299  -4.498  1.00 95.48           N
ATOM   4340  CA  SER B 158      20.366  26.174  -3.377  1.00 94.89           C
ATOM   4341  C   SER B 158      21.752  25.813  -2.818  1.00 94.32           C
ATOM   4342  O   SER B 158      22.585  26.686  -2.605  1.00 92.84           O
ATOM   4343  CB  SER B 158      19.293  26.082  -2.284  1.00 94.05           C
ATOM   4344  OG  SER B 158      19.548  26.964  -1.208  1.00 84.10           O
ATOM   4345  N   CYS B 159      22.038  24.524  -2.659  1.00 94.49           N
ATOM   4346  CA  CYS B 159      23.344  24.048  -2.209  1.00 93.62           C
ATOM   4347  C   CYS B 159      24.446  24.288  -3.251  1.00 93.34           C
ATOM   4348  O   CYS B 159      25.567  24.665  -2.884  1.00 91.44           O
ATOM   4349  CB  CYS B 159      23.221  22.564  -1.854  1.00 92.71           C
ATOM   4350  SG  CYS B 159      24.738  21.959  -1.071  1.00 87.12           S
ATOM   4351  N   MET B 160      24.157  24.081  -4.535  1.00 93.97           N
ATOM   4352  CA  MET B 160      25.111  24.245  -5.631  1.00 93.66           C
ATOM   4353  C   MET B 160      25.516  25.716  -5.821  1.00 93.53           C
ATOM   4354  O   MET B 160      26.699  26.002  -5.990  1.00 91.82           O
ATOM   4355  CB  MET B 160      24.484  23.666  -6.905  1.00 92.64           C
ATOM   4356  CG  MET B 160      25.437  23.673  -8.109  1.00 86.59           C
ATOM   4357  SD  MET B 160      24.781  22.787  -9.560  1.00 86.76           S
ATOM   4358  CE  MET B 160      23.300  23.760  -9.909  1.00 77.36           C
ATOM   4359  N   LEU B 161      24.547  26.612  -5.732  1.00 94.15           N
ATOM   4360  CA  LEU B 161      24.777  28.055  -5.850  1.00 93.54           C
ATOM   4361  C   LEU B 161      25.197  28.710  -4.534  1.00 92.79           C
ATOM   4362  O   LEU B 161      25.608  29.871  -4.540  1.00 90.17           O
ATOM   4363  CB  LEU B 161      23.507  28.719  -6.410  1.00 93.27           C
ATOM   4364  CG  LEU B 161      23.127  28.301  -7.848  1.00 92.61           C
ATOM   4365  CD1 LEU B 161      21.862  29.029  -8.279  1.00 88.68           C
ATOM   4366  CD2 LEU B 161      24.235  28.633  -8.840  1.00 88.04           C
ATOM   4367  N   LYS B 162      25.110  28.001  -3.407  1.00 92.30           N
ATOM   4368  CA  LYS B 162      25.364  28.528  -2.059  1.00 91.26           C
ATOM   4369  C   LYS B 162      24.519  29.766  -1.730  1.00 91.61           C
ATOM   4370  O   LYS B 162      24.987  30.684  -1.058  1.00 88.86           O
ATOM   4371  CB  LYS B 162      26.875  28.757  -1.820  1.00 89.33           C
ATOM   4372  CG  LYS B 162      27.765  27.525  -2.065  1.00 85.51           C
ATOM   4373  CD  LYS B 162      27.539  26.429  -1.024  1.00 76.70           C
ATOM   4374  CE  LYS B 162      28.509  25.284  -1.298  1.00 70.60           C
ATOM   4375  NZ  LYS B 162      28.283  24.114  -0.414  1.00 62.75           N
ATOM   4376  N   VAL B 163      23.279  29.784  -2.180  1.00 92.30           N
ATOM   4377  CA  VAL B 163      22.337  30.879  -1.927  1.00 92.68           C
ATOM   4378  C   VAL B 163      21.076  30.363  -1.232  1.00 93.03           C
ATOM   4379  O   VAL B 163      20.645  29.233  -1.482  1.00 91.85           O
ATOM   4380  CB  VAL B 163      21.979  31.667  -3.205  1.00 91.66           C
ATOM   4381  CG1 VAL B 163      23.212  32.356  -3.786  1.00 85.11           C
ATOM   4382  CG2 VAL B 163      21.334  30.808  -4.285  1.00 84.43           C
ATOM   4383  N   PRO B 164      20.456  31.179  -0.372  1.00 92.85           N
ATOM   4384  CA  PRO B 164      19.195  30.810   0.245  1.00 92.76           C
ATOM   4385  C   PRO B 164      18.060  30.757  -0.788  1.00 93.47           C
ATOM   4386  O   PRO B 164      18.091  31.435  -1.817  1.00 92.36           O
ATOM   4387  CB  PRO B 164      18.949  31.876   1.318  1.00 91.26           C
ATOM   4388  CG  PRO B 164      19.678  33.103   0.775  1.00 88.54           C
ATOM   4389  CD  PRO B 164      20.883  32.498   0.054  1.00 91.33           C
ATOM   4390  N   ARG B 165      17.009  29.997  -0.491  1.00 91.90           N
ATOM   4391  CA  ARG B 165      15.860  29.840  -1.406  1.00 91.83           C
ATOM   4392  C   ARG B 165      15.179  31.167  -1.768  1.00 92.24           C
ATOM   4393  O   ARG B 165      14.650  31.285  -2.856  1.00 90.84           O
ATOM   4394  CB  ARG B 165      14.817  28.893  -0.804  1.00 90.49           C
ATOM   4395  CG  ARG B 165      15.365  27.465  -0.598  1.00 85.55           C
ATOM   4396  CD  ARG B 165      14.247  26.476  -0.309  1.00 84.81           C
ATOM   4397  NE  ARG B 165      13.492  26.811   0.912  1.00 82.19           N
ATOM   4398  CZ  ARG B 165      12.928  25.958   1.758  1.00 82.64           C
ATOM   4399  NH1 ARG B 165      13.015  24.672   1.601  1.00 73.21           N
ATOM   4400  NH2 ARG B 165      12.263  26.381   2.778  1.00 75.34           N
ATOM   4401  N   ARG B 166      15.230  32.156  -0.877  1.00 93.27           N
ATOM   4402  CA  ARG B 166      14.695  33.504  -1.149  1.00 92.59           C
ATOM   4403  C   ARG B 166      15.393  34.155  -2.350  1.00 92.92           C
ATOM   4404  O   ARG B 166      14.724  34.743  -3.181  1.00 91.33           O
ATOM   4405  CB  ARG B 166      14.839  34.360   0.123  1.00 90.78           C
ATOM   4406  CG  ARG B 166      14.253  35.780  -0.011  1.00 85.09           C
ATOM   4407  CD  ARG B 166      12.740  35.817   0.210  1.00 80.80           C
ATOM   4408  NE  ARG B 166      12.199  37.156  -0.051  1.00 76.81           N
ATOM   4409  CZ  ARG B 166      10.917  37.467  -0.169  1.00 74.22           C
ATOM   4410  NH1 ARG B 166       9.963  36.599   0.038  1.00 65.64           N
ATOM   4411  NH2 ARG B 166      10.561  38.666  -0.516  1.00 69.19           N
ATOM   4412  N   SER B 167      16.707  33.993  -2.463  1.00 93.18           N
ATOM   4413  CA  SER B 167      17.491  34.523  -3.598  1.00 93.35           C
ATOM   4414  C   SER B 167      17.213  33.788  -4.908  1.00 94.01           C
ATOM   4415  O   SER B 167      17.492  34.322  -5.972  1.00 92.53           O
ATOM   4416  CB  SER B 167      18.981  34.442  -3.286  1.00 92.26           C
ATOM   4417  OG  SER B 167      19.284  35.116  -2.077  1.00 84.61           O
ATOM   4418  N   LEU B 168      16.639  32.595  -4.844  1.00 94.72           N
ATOM   4419  CA  LEU B 168      16.146  31.860  -6.014  1.00 95.09           C
ATOM   4420  C   LEU B 168      14.697  32.220  -6.370  1.00 95.27           C
ATOM   4421  O   LEU B 168      14.113  31.585  -7.240  1.00 93.65           O
ATOM   4422  CB  LEU B 168      16.273  30.344  -5.770  1.00 94.73           C
ATOM   4423  CG  LEU B 168      17.690  29.838  -5.446  1.00 94.11           C
ATOM   4424  CD1 LEU B 168      17.637  28.331  -5.187  1.00 91.44           C
ATOM   4425  CD2 LEU B 168      18.659  30.095  -6.594  1.00 90.61           C
ATOM   4426  N   HIS B 169      14.104  33.182  -5.678  1.00 94.37           N
ATOM   4427  CA  HIS B 169      12.681  33.536  -5.804  1.00 94.59           C
ATOM   4428  C   HIS B 169      11.719  32.359  -5.542  1.00 94.68           C
ATOM   4429  O   HIS B 169      10.565  32.360  -5.965  1.00 92.34           O
ATOM   4430  CB  HIS B 169      12.435  34.270  -7.127  1.00 94.29           C
ATOM   4431  CG  HIS B 169      13.014  35.655  -7.195  1.00 93.98           C
ATOM   4432  ND1 HIS B 169      12.444  36.735  -7.847  1.00 83.08           N
ATOM   4433  CD2 HIS B 169      14.163  36.142  -6.611  1.00 83.21           C
ATOM   4434  CE1 HIS B 169      13.216  37.807  -7.663  1.00 84.60           C
ATOM   4435  NE2 HIS B 169      14.275  37.488  -6.915  1.00 86.56           N
ATOM   4436  N   VAL B 170      12.182  31.364  -4.810  1.00 94.17           N
ATOM   4437  CA  VAL B 170      11.371  30.220  -4.404  1.00 94.00           C
ATOM   4438  C   VAL B 170      11.003  30.343  -2.932  1.00 93.39           C
ATOM   4439  O   VAL B 170      11.841  30.209  -2.035  1.00 91.40           O
ATOM   4440  CB  VAL B 170      12.056  28.882  -4.713  1.00 93.61           C
ATOM   4441  CG1 VAL B 170      11.150  27.715  -4.316  1.00 89.57           C
ATOM   4442  CG2 VAL B 170      12.357  28.753  -6.209  1.00 89.71           C
ATOM   4443  N   LEU B 171       9.730  30.535  -2.700  1.00 92.40           N
ATOM   4444  CA  LEU B 171       9.159  30.648  -1.368  1.00 91.31           C
ATOM   4445  C   LEU B 171       8.659  29.292  -0.860  1.00 91.57           C
ATOM   4446  O   LEU B 171       8.395  28.347  -1.602  1.00 89.57           O
ATOM   4447  CB  LEU B 171       8.042  31.716  -1.382  1.00 88.79           C
ATOM   4448  CG  LEU B 171       8.501  33.118  -1.823  1.00 86.00           C
ATOM   4449  CD1 LEU B 171       7.309  34.068  -1.814  1.00 79.73           C
ATOM   4450  CD2 LEU B 171       9.582  33.677  -0.893  1.00 78.71           C
ATOM   4451  N   SER B 172       8.521  29.220   0.458  1.00 88.48           N
ATOM   4452  CA  SER B 172       7.736  28.191   1.123  1.00 87.33           C
ATOM   4453  C   SER B 172       6.654  28.898   1.923  1.00 87.64           C
ATOM   4454  O   SER B 172       6.958  29.845   2.642  1.00 85.57           O
ATOM   4455  CB  SER B 172       8.625  27.331   2.016  1.00 84.07           C
ATOM   4456  OG  SER B 172       7.949  26.175   2.420  1.00 77.17           O
ATOM   4457  N   THR B 173       5.419  28.441   1.802  1.00 86.83           N
ATOM   4458  CA  THR B 173       4.326  29.033   2.583  1.00 85.92           C
ATOM   4459  C   THR B 173       4.586  28.814   4.066  1.00 86.42           C
ATOM   4460  O   THR B 173       4.796  27.681   4.499  1.00 85.37           O
ATOM   4461  CB  THR B 173       2.965  28.433   2.212  1.00 83.38           C
ATOM   4462  OG1 THR B 173       2.766  28.392   0.830  1.00 79.04           O
ATOM   4463  CG2 THR B 173       1.844  29.259   2.832  1.00 78.01           C
ATOM   4464  N   SER B 174       4.536  29.900   4.838  1.00 86.92           N
ATOM   4465  CA  SER B 174       4.710  29.828   6.278  1.00 87.03           C
ATOM   4466  C   SER B 174       3.551  29.075   6.923  1.00 87.56           C
ATOM   4467  O   SER B 174       2.380  29.395   6.712  1.00 86.01           O
ATOM   4468  CB  SER B 174       4.827  31.229   6.876  1.00 85.44           C
ATOM   4469  OG  SER B 174       5.941  31.893   6.323  1.00 80.55           O
ATOM   4470  N   LYS B 175       3.871  28.052   7.718  1.00 85.65           N
ATOM   4471  CA  LYS B 175       2.894  27.323   8.534  1.00 85.04           C
ATOM   4472  C   LYS B 175       2.917  27.744   9.990  1.00 85.30           C
ATOM   4473  O   LYS B 175       1.946  27.495  10.695  1.00 84.39           O
ATOM   4474  CB  LYS B 175       3.135  25.814   8.429  1.00 82.81           C
ATOM   4475  CG  LYS B 175       2.805  25.302   7.028  1.00 78.89           C
ATOM   4476  CD  LYS B 175       2.896  23.791   7.030  1.00 77.30           C
ATOM   4477  CE  LYS B 175       2.464  23.260   5.667  1.00 72.45           C
ATOM   4478  NZ  LYS B 175       2.365  21.806   5.695  1.00 69.53           N
ATOM   4479  N   GLY B 176       4.021  28.335  10.411  1.00 89.66           N
ATOM   4480  CA  GLY B 176       4.225  28.762  11.776  1.00 89.63           C
ATOM   4481  C   GLY B 176       3.275  29.876  12.201  1.00 89.96           C
ATOM   4482  O   GLY B 176       2.741  30.623  11.376  1.00 89.07           O
ATOM   4483  N   LEU B 177       3.081  29.971  13.511  1.00 92.65           N
ATOM   4484  CA  LEU B 177       2.331  31.037  14.159  1.00 92.66           C
ATOM   4485  C   LEU B 177       3.210  31.703  15.212  1.00 93.40           C
ATOM   4486  O   LEU B 177       4.049  31.052  15.834  1.00 93.11           O
ATOM   4487  CB  LEU B 177       1.051  30.477  14.797  1.00 91.90           C
ATOM   4488  CG  LEU B 177       0.050  29.814  13.832  1.00 90.85           C
ATOM   4489  CD1 LEU B 177      -1.112  29.229  14.628  1.00 87.40           C
ATOM   4490  CD2 LEU B 177      -0.529  30.815  12.821  1.00 86.52           C
ATOM   4491  N   ILE B 178       2.988  33.007  15.417  1.00 95.38           N
ATOM   4492  CA  ILE B 178       3.653  33.806  16.439  1.00 95.54           C
ATOM   4493  C   ILE B 178       2.605  34.569  17.245  1.00 95.52           C
ATOM   4494  O   ILE B 178       1.642  35.094  16.695  1.00 94.35           O
ATOM   4495  CB  ILE B 178       4.747  34.703  15.820  1.00 95.03           C
ATOM   4496  CG1 ILE B 178       5.512  35.465  16.913  1.00 89.50           C
ATOM   4497  CG2 ILE B 178       4.179  35.672  14.759  1.00 88.09           C
ATOM   4498  CD1 ILE B 178       6.780  36.166  16.405  1.00 86.43           C
ATOM   4499  N   ALA B 179       2.793  34.633  18.552  1.00 95.78           N
ATOM   4500  CA  ALA B 179       1.968  35.395  19.475  1.00 95.34           C
ATOM   4501  C   ALA B 179       2.829  36.014  20.574  1.00 95.36           C
ATOM   4502  O   ALA B 179       3.934  35.545  20.844  1.00 93.59           O
ATOM   4503  CB  ALA B 179       0.891  34.465  20.052  1.00 94.30           C
ATOM   4504  N   GLY B 180       2.330  37.054  21.201  1.00 93.52           N
ATOM   4505  CA  GLY B 180       3.012  37.709  22.306  1.00 93.10           C
ATOM   4506  C   GLY B 180       3.371  39.168  22.033  1.00 93.62           C
ATOM   4507  O   GLY B 180       2.771  39.832  21.191  1.00 90.48           O
ATOM   4508  N   ASN B 181       4.350  39.669  22.766  1.00 93.80           N
ATOM   4509  CA  ASN B 181       4.782  41.065  22.695  1.00 93.76           C
ATOM   4510  C   ASN B 181       5.826  41.250  21.579  1.00 94.15           C
ATOM   4511  O   ASN B 181       7.019  41.119  21.807  1.00 92.02           O
ATOM   4512  CB  ASN B 181       5.279  41.485  24.095  1.00 91.75           C
ATOM   4513  CG  ASN B 181       5.641  42.960  24.177  1.00 89.83           C
ATOM   4514  OD1 ASN B 181       6.266  43.534  23.313  1.00 79.68           O
ATOM   4515  ND2 ASN B 181       5.286  43.616  25.261  1.00 79.11           N
ATOM   4516  N   LEU B 182       5.339  41.536  20.382  1.00 94.19           N
ATOM   4517  CA  LEU B 182       6.202  41.851  19.249  1.00 94.68           C
ATOM   4518  C   LEU B 182       5.503  42.827  18.300  1.00 94.53           C
ATOM   4519  O   LEU B 182       4.354  42.620  17.919  1.00 93.08           O
ATOM   4520  CB  LEU B 182       6.598  40.556  18.520  1.00 94.15           C
ATOM   4521  CG  LEU B 182       7.519  40.756  17.303  1.00 94.03           C
ATOM   4522  CD1 LEU B 182       8.920  41.219  17.714  1.00 90.87           C
ATOM   4523  CD2 LEU B 182       7.658  39.445  16.543  1.00 90.40           C
ATOM   4524  N   ARG B 183       6.226  43.858  17.884  1.00 94.97           N
ATOM   4525  CA  ARG B 183       5.821  44.745  16.787  1.00 94.50           C
ATOM   4526  C   ARG B 183       6.918  44.755  15.736  1.00 94.93           C
ATOM   4527  O   ARG B 183       8.097  44.768  16.078  1.00 93.24           O
ATOM   4528  CB  ARG B 183       5.547  46.169  17.295  1.00 92.37           C
ATOM   4529  CG  ARG B 183       4.403  46.212  18.312  1.00 83.99           C
ATOM   4530  CD  ARG B 183       4.182  47.649  18.793  1.00 82.73           C
ATOM   4531  NE  ARG B 183       3.162  47.689  19.837  1.00 75.50           N
ATOM   4532  CZ  ARG B 183       2.806  48.740  20.562  1.00 70.17           C
ATOM   4533  NH1 ARG B 183       3.345  49.913  20.380  1.00 63.40           N
ATOM   4534  NH2 ARG B 183       1.907  48.607  21.479  1.00 61.68           N
ATOM   4535  N   TYR B 184       6.528  44.786  14.482  1.00 94.17           N
ATOM   4536  CA  TYR B 184       7.454  44.924  13.365  1.00 94.08           C
ATOM   4537  C   TYR B 184       6.779  45.584  12.165  1.00 94.05           C
ATOM   4538  O   TYR B 184       5.559  45.741  12.128  1.00 92.78           O
ATOM   4539  CB  TYR B 184       8.053  43.561  13.004  1.00 93.46           C
ATOM   4540  CG  TYR B 184       7.060  42.513  12.544  1.00 93.88           C
ATOM   4541  CD1 TYR B 184       6.448  41.643  13.477  1.00 89.51           C
ATOM   4542  CD2 TYR B 184       6.741  42.385  11.175  1.00 89.59           C
ATOM   4543  CE1 TYR B 184       5.553  40.669  13.053  1.00 88.73           C
ATOM   4544  CE2 TYR B 184       5.839  41.411  10.745  1.00 88.38           C
ATOM   4545  CZ  TYR B 184       5.248  40.539  11.679  1.00 90.67           C
ATOM   4546  OH  TYR B 184       4.378  39.579  11.253  1.00 89.11           O
ATOM   4547  N   MET B 185       7.590  45.980  11.216  1.00 94.17           N
ATOM   4548  CA  MET B 185       7.135  46.480   9.926  1.00 93.94           C
ATOM   4549  C   MET B 185       7.633  45.540   8.832  1.00 94.06           C
ATOM   4550  O   MET B 185       8.794  45.129   8.851  1.00 92.44           O
ATOM   4551  CB  MET B 185       7.636  47.922   9.749  1.00 92.22           C
ATOM   4552  CG  MET B 185       6.963  48.640   8.578  1.00 85.41           C
ATOM   4553  SD  MET B 185       7.399  50.403   8.458  1.00 81.88           S
ATOM   4554  CE  MET B 185       9.094  50.254   7.826  1.00 72.48           C
ATOM   4555  N   GLU B 186       6.754  45.198   7.904  1.00 92.31           N
ATOM   4556  CA  GLU B 186       7.138  44.456   6.707  1.00 91.51           C
ATOM   4557  C   GLU B 186       7.800  45.390   5.680  1.00 91.19           C
ATOM   4558  O   GLU B 186       7.772  46.612   5.814  1.00 88.63           O
ATOM   4559  CB  GLU B 186       5.933  43.687   6.132  1.00 90.00           C
ATOM   4560  CG  GLU B 186       5.411  42.628   7.109  1.00 84.89           C
ATOM   4561  CD  GLU B 186       4.428  41.602   6.506  1.00 81.03           C
ATOM   4562  OE1 GLU B 186       4.131  40.617   7.212  1.00 73.64           O
ATOM   4563  OE2 GLU B 186       3.994  41.756   5.352  1.00 74.27           O
ATOM   4564  N   GLU B 187       8.419  44.798   4.663  1.00 91.10           N
ATOM   4565  CA  GLU B 187       9.173  45.546   3.643  1.00 89.68           C
ATOM   4566  C   GLU B 187       8.299  46.524   2.843  1.00 89.13           C
ATOM   4567  O   GLU B 187       8.777  47.573   2.418  1.00 84.03           O
ATOM   4568  CB  GLU B 187       9.850  44.509   2.731  1.00 86.85           C
ATOM   4569  CG  GLU B 187      10.850  45.106   1.737  1.00 80.08           C
ATOM   4570  CD  GLU B 187      11.683  44.019   1.026  1.00 76.85           C
ATOM   4571  OE1 GLU B 187      12.762  44.358   0.499  1.00 70.97           O
ATOM   4572  OE2 GLU B 187      11.281  42.836   1.063  1.00 71.27           O
ATOM   4573  N   ASP B 188       7.018  46.223   2.700  1.00 88.51           N
ATOM   4574  CA  ASP B 188       6.022  47.070   2.041  1.00 86.67           C
ATOM   4575  C   ASP B 188       5.483  48.209   2.928  1.00 87.08           C
ATOM   4576  O   ASP B 188       4.601  48.964   2.523  1.00 82.25           O
ATOM   4577  CB  ASP B 188       4.892  46.180   1.503  1.00 83.45           C
ATOM   4578  CG  ASP B 188       4.024  45.530   2.592  1.00 78.45           C
ATOM   4579  OD1 ASP B 188       4.336  45.670   3.788  1.00 71.25           O
ATOM   4580  OD2 ASP B 188       3.005  44.897   2.221  1.00 74.46           O
ATOM   4581  N   GLY B 189       5.988  48.320   4.143  1.00 87.43           N
ATOM   4582  CA  GLY B 189       5.556  49.311   5.126  1.00 87.49           C
ATOM   4583  C   GLY B 189       4.359  48.892   5.979  1.00 88.20           C
ATOM   4584  O   GLY B 189       3.958  49.648   6.875  1.00 84.79           O
ATOM   4585  N   THR B 190       3.806  47.722   5.767  1.00 88.41           N
ATOM   4586  CA  THR B 190       2.716  47.200   6.590  1.00 88.20           C
ATOM   4587  C   THR B 190       3.190  46.987   8.027  1.00 89.38           C
ATOM   4588  O   THR B 190       4.118  46.232   8.295  1.00 88.18           O
ATOM   4589  CB  THR B 190       2.142  45.889   6.029  1.00 86.26           C
ATOM   4590  OG1 THR B 190       1.640  46.112   4.730  1.00 77.80           O
ATOM   4591  CG2 THR B 190       0.970  45.364   6.856  1.00 76.40           C
ATOM   4592  N   ARG B 191       2.532  47.651   8.979  1.00 90.82           N
ATOM   4593  CA  ARG B 191       2.827  47.471  10.404  1.00 90.56           C
ATOM   4594  C   ARG B 191       2.036  46.296  10.960  1.00 90.75           C
ATOM   4595  O   ARG B 191       0.810  46.291  10.876  1.00 88.41           O
ATOM   4596  CB  ARG B 191       2.544  48.749  11.196  1.00 88.79           C
ATOM   4597  CG  ARG B 191       3.513  49.873  10.812  1.00 81.09           C
ATOM   4598  CD  ARG B 191       3.256  51.097  11.675  1.00 76.63           C
ATOM   4599  NE  ARG B 191       4.156  52.191  11.317  1.00 69.02           N
ATOM   4600  CZ  ARG B 191       4.231  53.379  11.903  1.00 62.27           C
ATOM   4601  NH1 ARG B 191       3.466  53.696  12.907  1.00 56.15           N
ATOM   4602  NH2 ARG B 191       5.076  54.269  11.469  1.00 55.35           N
ATOM   4603  N   VAL B 192       2.725  45.360  11.587  1.00 90.46           N
ATOM   4604  CA  VAL B 192       2.131  44.199  12.236  1.00 90.70           C
ATOM   4605  C   VAL B 192       2.397  44.268  13.734  1.00 91.01           C
ATOM   4606  O   VAL B 192       3.519  44.518  14.179  1.00 89.82           O
ATOM   4607  CB  VAL B 192       2.646  42.884  11.628  1.00 89.96           C
ATOM   4608  CG1 VAL B 192       1.937  41.677  12.245  1.00 85.15           C
ATOM   4609  CG2 VAL B 192       2.417  42.844  10.106  1.00 85.06           C
ATOM   4610  N   GLN B 193       1.354  44.054  14.508  1.00 91.74           N
ATOM   4611  CA  GLN B 193       1.453  43.926  15.955  1.00 91.13           C
ATOM   4612  C   GLN B 193       0.948  42.539  16.347  1.00 91.44           C
ATOM   4613  O   GLN B 193      -0.227  42.223  16.157  1.00 88.57           O
ATOM   4614  CB  GLN B 193       0.684  45.072  16.629  1.00 88.49           C
ATOM   4615  CG  GLN B 193       0.710  44.952  18.150  1.00 80.61           C
ATOM   4616  CD  GLN B 193       0.187  46.184  18.898  1.00 74.98           C
ATOM   4617  OE1 GLN B 193       0.084  47.287  18.379  1.00 68.01           O
ATOM   4618  NE2 GLN B 193      -0.120  46.043  20.161  1.00 62.94           N
ATOM   4619  N   CYS B 194       1.830  41.730  16.914  1.00 90.62           N
ATOM   4620  CA  CYS B 194       1.429  40.472  17.518  1.00 90.33           C
ATOM   4621  C   CYS B 194       0.755  40.752  18.866  1.00 89.48           C
ATOM   4622  O   CYS B 194       1.135  41.681  19.582  1.00 85.97           O
ATOM   4623  CB  CYS B 194       2.633  39.542  17.674  1.00 90.18           C
ATOM   4624  SG  CYS B 194       3.441  39.247  16.067  1.00 87.82           S
ATOM   4625  N   THR B 195      -0.234  39.931  19.194  1.00 89.33           N
ATOM   4626  CA  THR B 195      -0.992  40.043  20.446  1.00 87.74           C
ATOM   4627  C   THR B 195      -0.986  38.715  21.185  1.00 87.60           C
ATOM   4628  O   THR B 195      -0.608  37.673  20.643  1.00 81.71           O
ATOM   4629  CB  THR B 195      -2.425  40.532  20.186  1.00 84.03           C
ATOM   4630  OG1 THR B 195      -3.111  39.622  19.365  1.00 76.26           O
ATOM   4631  CG2 THR B 195      -2.456  41.902  19.516  1.00 76.08           C
ATOM   4632  N   CYS B 196      -1.406  38.737  22.437  1.00 86.07           N
ATOM   4633  CA  CYS B 196      -1.591  37.559  23.270  1.00 84.38           C
ATOM   4634  C   CYS B 196      -3.014  36.983  23.166  1.00 84.19           C
ATOM   4635  O   CYS B 196      -3.443  36.251  24.050  1.00 77.55           O
ATOM   4636  CB  CYS B 196      -1.230  37.904  24.720  1.00 79.89           C
ATOM   4637  SG  CYS B 196       0.496  38.463  24.850  1.00 74.43           S
ATOM   4638  N   SER B 197      -3.749  37.358  22.131  1.00 85.38           N
ATOM   4639  CA  SER B 197      -5.120  36.912  21.913  1.00 83.95           C
ATOM   4640  C   SER B 197      -5.191  35.450  21.458  1.00 84.61           C
ATOM   4641  O   SER B 197      -4.186  34.844  21.085  1.00 78.68           O
ATOM   4642  CB  SER B 197      -5.808  37.824  20.903  1.00 78.52           C
ATOM   4643  OG  SER B 197      -5.272  37.660  19.604  1.00 72.26           O
ATOM   4644  N   ALA B 198      -6.397  34.903  21.430  1.00 82.77           N
ATOM   4645  CA  ALA B 198      -6.651  33.545  20.960  1.00 81.53           C
ATOM   4646  C   ALA B 198      -6.303  33.336  19.469  1.00 82.84           C
ATOM   4647  O   ALA B 198      -6.130  32.198  19.028  1.00 78.86           O
ATOM   4648  CB  ALA B 198      -8.128  33.225  21.224  1.00 77.57           C
ATOM   4649  N   THR B 199      -6.190  34.416  18.692  1.00 85.90           N
ATOM   4650  CA  THR B 199      -5.727  34.370  17.303  1.00 85.56           C
ATOM   4651  C   THR B 199      -4.266  34.800  17.227  1.00 86.43           C
ATOM   4652  O   THR B 199      -3.921  35.951  17.453  1.00 83.46           O
ATOM   4653  CB  THR B 199      -6.591  35.232  16.386  1.00 82.45           C
ATOM   4654  OG1 THR B 199      -7.947  34.879  16.527  1.00 76.65           O
ATOM   4655  CG2 THR B 199      -6.225  35.002  14.917  1.00 75.87           C
ATOM   4656  N   ALA B 200      -3.425  33.844  16.847  1.00 89.13           N
ATOM   4657  CA  ALA B 200      -2.018  34.122  16.611  1.00 90.06           C
ATOM   4658  C   ALA B 200      -1.786  34.744  15.222  1.00 90.54           C
ATOM   4659  O   ALA B 200      -2.534  34.510  14.272  1.00 88.42           O
ATOM   4660  CB  ALA B 200      -1.225  32.830  16.810  1.00 88.65           C
ATOM   4661  N   THR B 201      -0.688  35.476  15.092  1.00 92.51           N
ATOM   4662  CA  THR B 201      -0.244  36.037  13.809  1.00 92.47           C
ATOM   4663  C   THR B 201       0.489  34.972  12.990  1.00 92.94           C
ATOM   4664  O   THR B 201       1.297  34.212  13.531  1.00 91.43           O
ATOM   4665  CB  THR B 201       0.636  37.263  14.039  1.00 91.22           C
ATOM   4666  OG1 THR B 201      -0.037  38.184  14.871  1.00 83.13           O
ATOM   4667  CG2 THR B 201       0.965  38.017  12.753  1.00 81.96           C
ATOM   4668  N   ALA B 202       0.234  34.916  11.696  1.00 92.40           N
ATOM   4669  CA  ALA B 202       0.990  34.034  10.812  1.00 92.22           C
ATOM   4670  C   ALA B 202       2.446  34.522  10.686  1.00 93.06           C
ATOM   4671  O   ALA B 202       2.700  35.717  10.588  1.00 91.82           O
ATOM   4672  CB  ALA B 202       0.293  33.963   9.449  1.00 90.68           C
ATOM   4673  N   VAL B 203       3.389  33.600  10.664  1.00 93.40           N
ATOM   4674  CA  VAL B 203       4.797  33.939  10.403  1.00 93.84           C
ATOM   4675  C   VAL B 203       4.912  34.550   9.002  1.00 93.42           C
ATOM   4676  O   VAL B 203       4.429  33.938   8.047  1.00 91.99           O
ATOM   4677  CB  VAL B 203       5.697  32.698  10.548  1.00 93.80           C
ATOM   4678  CG1 VAL B 203       7.123  32.943  10.069  1.00 90.35           C
ATOM   4679  CG2 VAL B 203       5.775  32.270  12.019  1.00 90.20           C
ATOM   4680  N   PRO B 204       5.548  35.714   8.844  1.00 93.23           N
ATOM   4681  CA  PRO B 204       5.683  36.346   7.544  1.00 93.01           C
ATOM   4682  C   PRO B 204       6.549  35.523   6.582  1.00 93.20           C
ATOM   4683  O   PRO B 204       7.421  34.749   6.980  1.00 92.07           O
ATOM   4684  CB  PRO B 204       6.263  37.740   7.823  1.00 91.79           C
ATOM   4685  CG  PRO B 204       6.973  37.581   9.156  1.00 89.36           C
ATOM   4686  CD  PRO B 204       6.134  36.535   9.894  1.00 92.04           C
ATOM   4687  N   THR B 205       6.312  35.712   5.291  1.00 92.46           N
ATOM   4688  CA  THR B 205       7.061  35.005   4.234  1.00 91.48           C
ATOM   4689  C   THR B 205       8.421  35.627   3.953  1.00 91.61           C
ATOM   4690  O   THR B 205       9.370  34.915   3.614  1.00 89.60           O
ATOM   4691  CB  THR B 205       6.244  34.961   2.937  1.00 89.43           C
ATOM   4692  OG1 THR B 205       5.773  36.249   2.604  1.00 82.03           O
ATOM   4693  CG2 THR B 205       5.028  34.041   3.053  1.00 80.24           C
ATOM   4694  N   ASN B 206       8.556  36.925   4.135  1.00 91.74           N
ATOM   4695  CA  ASN B 206       9.805  37.661   3.968  1.00 91.68           C
ATOM   4696  C   ASN B 206      10.412  38.053   5.321  1.00 92.31           C
ATOM   4697  O   ASN B 206      10.257  39.171   5.796  1.00 90.73           O
ATOM   4698  CB  ASN B 206       9.577  38.876   3.045  1.00 89.93           C
ATOM   4699  CG  ASN B 206      10.883  39.551   2.686  1.00 88.22           C
ATOM   4700  OD1 ASN B 206      11.969  39.093   3.022  1.00 80.81           O
ATOM   4701  ND2 ASN B 206      10.817  40.656   1.974  1.00 81.07           N
ATOM   4702  N   ILE B 207      11.140  37.127   5.926  1.00 93.21           N
ATOM   4703  CA  ILE B 207      11.805  37.385   7.213  1.00 93.70           C
ATOM   4704  C   ILE B 207      12.915  38.427   7.084  1.00 93.45           C
ATOM   4705  O   ILE B 207      13.075  39.259   7.976  1.00 91.59           O
ATOM   4706  CB  ILE B 207      12.343  36.072   7.815  1.00 93.69           C
ATOM   4707  CG1 ILE B 207      11.252  34.990   7.981  1.00 90.95           C
ATOM   4708  CG2 ILE B 207      13.031  36.342   9.165  1.00 91.12           C
ATOM   4709  CD1 ILE B 207      10.054  35.420   8.818  1.00 86.56           C
ATOM   4710  N   GLN B 208      13.666  38.421   5.991  1.00 92.43           N
ATOM   4711  CA  GLN B 208      14.754  39.388   5.813  1.00 91.13           C
ATOM   4712  C   GLN B 208      14.236  40.821   5.677  1.00 91.48           C
ATOM   4713  O   GLN B 208      14.815  41.722   6.277  1.00 88.54           O
ATOM   4714  CB  GLN B 208      15.628  38.999   4.610  1.00 88.76           C
ATOM   4715  CG  GLN B 208      16.505  37.781   4.926  1.00 79.69           C
ATOM   4716  CD  GLN B 208      17.495  37.468   3.804  1.00 72.69           C
ATOM   4717  OE1 GLN B 208      17.392  37.964   2.691  1.00 63.93           O
ATOM   4718  NE2 GLN B 208      18.476  36.631   4.057  1.00 60.94           N
ATOM   4719  N   GLY B 209      13.117  41.014   4.999  1.00 90.64           N
ATOM   4720  CA  GLY B 209      12.468  42.318   4.845  1.00 90.23           C
ATOM   4721  C   GLY B 209      11.812  42.875   6.113  1.00 91.37           C
ATOM   4722  O   GLY B 209      11.421  44.037   6.137  1.00 89.28           O
ATOM   4723  N   MET B 210      11.704  42.092   7.187  1.00 91.63           N
ATOM   4724  CA  MET B 210      11.173  42.598   8.454  1.00 92.38           C
ATOM   4725  C   MET B 210      12.071  43.703   9.025  1.00 92.42           C
ATOM   4726  O   MET B 210      13.275  43.501   9.223  1.00 90.26           O
ATOM   4727  CB  MET B 210      11.040  41.486   9.498  1.00 91.89           C
ATOM   4728  CG  MET B 210      10.001  40.426   9.147  1.00 88.54           C
ATOM   4729  SD  MET B 210       9.969  39.047  10.331  1.00 88.03           S
ATOM   4730  CE  MET B 210       9.151  39.842  11.735  1.00 79.58           C
ATOM   4731  N   GLN B 211      11.475  44.841   9.366  1.00 93.97           N
ATOM   4732  CA  GLN B 211      12.145  46.026   9.891  1.00 93.31           C
ATOM   4733  C   GLN B 211      11.475  46.516  11.184  1.00 93.86           C
ATOM   4734  O   GLN B 211      10.374  46.098  11.529  1.00 90.01           O
ATOM   4735  CB  GLN B 211      12.154  47.123   8.819  1.00 90.42           C
ATOM   4736  CG  GLN B 211      12.871  46.701   7.523  1.00 84.69           C
ATOM   4737  CD  GLN B 211      12.933  47.825   6.489  1.00 82.44           C
ATOM   4738  OE1 GLN B 211      12.690  48.981   6.789  1.00 74.76           O
ATOM   4739  NE2 GLN B 211      13.271  47.523   5.251  1.00 71.21           N
ATOM   4740  N   HIS B 212      12.153  47.417  11.888  1.00 94.23           N
ATOM   4741  CA  HIS B 212      11.634  48.060  13.104  1.00 94.48           C
ATOM   4742  C   HIS B 212      11.059  47.076  14.142  1.00 94.66           C
ATOM   4743  O   HIS B 212      10.007  47.310  14.730  1.00 91.20           O
ATOM   4744  CB  HIS B 212      10.657  49.188  12.736  1.00 92.91           C
ATOM   4745  CG  HIS B 212      11.276  50.244  11.870  1.00 90.31           C
ATOM   4746  ND1 HIS B 212      12.229  51.157  12.266  1.00 78.08           N
ATOM   4747  CD2 HIS B 212      11.039  50.464  10.534  1.00 76.82           C
ATOM   4748  CE1 HIS B 212      12.552  51.908  11.205  1.00 76.73           C
ATOM   4749  NE2 HIS B 212      11.847  51.519  10.140  1.00 78.14           N
ATOM   4750  N   LEU B 213      11.768  45.965  14.357  1.00 94.61           N
ATOM   4751  CA  LEU B 213      11.413  44.971  15.367  1.00 95.05           C
ATOM   4752  C   LEU B 213      11.496  45.589  16.770  1.00 95.14           C
ATOM   4753  O   LEU B 213      12.558  46.048  17.190  1.00 92.90           O
ATOM   4754  CB  LEU B 213      12.366  43.774  15.235  1.00 94.20           C
ATOM   4755  CG  LEU B 213      12.053  42.885  14.016  1.00 92.57           C
ATOM   4756  CD1 LEU B 213      13.308  42.179  13.535  1.00 84.48           C
ATOM   4757  CD2 LEU B 213      11.035  41.804  14.374  1.00 83.61           C
ATOM   4758  N   ILE B 214      10.387  45.580  17.482  1.00 95.48           N
ATOM   4759  CA  ILE B 214      10.278  46.088  18.849  1.00 95.32           C
ATOM   4760  C   ILE B 214       9.632  45.016  19.716  1.00 95.35           C
ATOM   4761  O   ILE B 214       8.566  44.496  19.388  1.00 93.26           O
ATOM   4762  CB  ILE B 214       9.485  47.423  18.901  1.00 93.58           C
ATOM   4763  CG1 ILE B 214      10.136  48.502  18.008  1.00 85.87           C
ATOM   4764  CG2 ILE B 214       9.380  47.924  20.361  1.00 83.51           C
ATOM   4765  CD1 ILE B 214       9.292  49.784  17.846  1.00 77.06           C
ATOM   4766  N   THR B 215      10.272  44.707  20.851  1.00 94.21           N
ATOM   4767  CA  THR B 215       9.686  43.829  21.871  1.00 94.28           C
ATOM   4768  C   THR B 215      10.195  44.204  23.250  1.00 94.16           C
ATOM   4769  O   THR B 215      11.346  44.602  23.412  1.00 91.96           O
ATOM   4770  CB  THR B 215       9.971  42.353  21.570  1.00 93.39           C
ATOM   4771  OG1 THR B 215       9.205  41.537  22.435  1.00 85.98           O
ATOM   4772  CG2 THR B 215      11.434  41.932  21.736  1.00 85.22           C
ATOM   4773  N   ASP B 216       9.346  43.993  24.254  1.00 93.24           N
ATOM   4774  CA  ASP B 216       9.719  44.039  25.670  1.00 92.32           C
ATOM   4775  C   ASP B 216       9.836  42.631  26.263  1.00 92.75           C
ATOM   4776  O   ASP B 216      10.009  42.459  27.468  1.00 88.84           O
ATOM   4777  CB  ASP B 216       8.696  44.884  26.438  1.00 90.15           C
ATOM   4778  CG  ASP B 216       8.470  46.249  25.810  1.00 85.91           C
ATOM   4779  OD1 ASP B 216       9.470  46.984  25.629  1.00 78.21           O
ATOM   4780  OD2 ASP B 216       7.299  46.531  25.471  1.00 77.51           O
ATOM   4781  N   ALA B 217       9.713  41.604  25.438  1.00 93.63           N
ATOM   4782  CA  ALA B 217       9.680  40.215  25.871  1.00 93.87           C
ATOM   4783  C   ALA B 217      10.957  39.820  26.616  1.00 94.04           C
ATOM   4784  O   ALA B 217      12.069  40.079  26.165  1.00 92.38           O
ATOM   4785  CB  ALA B 217       9.432  39.307  24.666  1.00 93.04           C
ATOM   4786  N   LYS B 218      10.775  39.127  27.736  1.00 94.18           N
ATOM   4787  CA  LYS B 218      11.897  38.609  28.531  1.00 93.65           C
ATOM   4788  C   LYS B 218      12.437  37.273  28.014  1.00 94.42           C
ATOM   4789  O   LYS B 218      13.579  36.931  28.302  1.00 92.72           O
ATOM   4790  CB  LYS B 218      11.488  38.498  30.001  1.00 91.91           C
ATOM   4791  CG  LYS B 218      11.309  39.868  30.679  1.00 88.14           C
ATOM   4792  CD  LYS B 218      11.956  39.881  32.046  1.00 80.28           C
ATOM   4793  CE  LYS B 218      11.903  41.228  32.756  1.00 74.43           C
ATOM   4794  NZ  LYS B 218      12.782  41.232  33.953  1.00 65.93           N
ATOM   4795  N   PHE B 219      11.624  36.532  27.293  1.00 95.01           N
ATOM   4796  CA  PHE B 219      12.003  35.251  26.709  1.00 95.36           C
ATOM   4797  C   PHE B 219      11.167  34.930  25.469  1.00 95.71           C
ATOM   4798  O   PHE B 219      10.079  35.469  25.266  1.00 94.94           O
ATOM   4799  CB  PHE B 219      11.890  34.133  27.758  1.00 94.93           C
ATOM   4800  CG  PHE B 219      10.479  33.802  28.196  1.00 95.36           C
ATOM   4801  CD1 PHE B 219       9.864  34.549  29.215  1.00 92.65           C
ATOM   4802  CD2 PHE B 219       9.770  32.743  27.597  1.00 92.26           C
ATOM   4803  CE1 PHE B 219       8.560  34.236  29.629  1.00 91.53           C
ATOM   4804  CE2 PHE B 219       8.473  32.433  28.004  1.00 91.71           C
ATOM   4805  CZ  PHE B 219       7.863  33.183  29.026  1.00 93.26           C
ATOM   4806  N   LEU B 220      11.673  34.003  24.658  1.00 96.46           N
ATOM   4807  CA  LEU B 220      10.987  33.412  23.526  1.00 96.77           C
ATOM   4808  C   LEU B 220      10.719  31.930  23.819  1.00 96.99           C
ATOM   4809  O   LEU B 220      11.656  31.184  24.088  1.00 95.74           O
ATOM   4810  CB  LEU B 220      11.868  33.618  22.276  1.00 96.04           C
ATOM   4811  CG  LEU B 220      11.330  32.970  20.996  1.00 93.50           C
ATOM   4812  CD1 LEU B 220      10.020  33.598  20.532  1.00 86.70           C
ATOM   4813  CD2 LEU B 220      12.340  33.156  19.871  1.00 85.92           C
ATOM   4814  N   LEU B 221       9.474  31.504  23.754  1.00 97.23           N
ATOM   4815  CA  LEU B 221       9.089  30.103  23.915  1.00 97.27           C
[truncated: 941,721 more chars]
